# Supplementary material for: A novel method and classification criteria for analyzing urine turbidity and its relationship with urine dry chemical parameters
Source: PLoS One. 2025 May 7;20(5):e0323351. doi: 10.1371/journal.pone.0323351 (PMC12058184; doi:10.1371/journal.pone.0323351)
Supplement: S1 Data — (XLSX) [file pone.0323351.s001.xlsx]

## Sheet: Spectrocolorimeter data(n=350)
Simulated color	L*	a*	b*	urine turbidity		400nm	410nm	420nm	430nm	440nm	450nm	460nm	470nm	480nm	490nm	500nm	510nm	520nm	530nm	540nm	550nm	560nm	570nm	580nm	590nm	600nm	610nm	620nm	630nm	640nm	650nm	660nm	670nm	680nm	690nm	700nm
#FFD4BD81	77.47	2.16	33.48	1		67.68	70.84	74.17	77.52	80.4	82.63	84.24	85.03	84.77	85.1	88.09	91.83	94.08	95.31	96.15	96.83	97.38	97.77	98.03	98.19	98.31	98.38	98.45	98.52	98.58	98.7	98.77	98.87	98.84	98.8	98.92
#FFDCC070	78.99	2.65	43.83	1		59.13	62.09	65.46	69.39	73.21	76.61	79.6	81.82	82.99	84.3	87.24	90.65	92.98	94.51	95.68	96.69	97.53	98.13	98.52	98.7	98.89	98.97	99.08	99.22	99.22	99.39	99.52	99.56	99.53	99.42	99.58
#FFDDB75C	76.5	6.72	50.86	2		46.16	48.96	52.39	56.86	61.27	65.21	68.82	71.77	73.95	76	78.64	81.32	83.35	84.89	86.15	87.32	88.34	89.05	89.53	89.84	90.14	90.32	90.58	90.79	90.94	91.21	91.42	91.56	91.59	91.34	91.69
#FFDEC479	80.21	2.39	40.98	2		48.32	51.78	55.7	60.04	64.13	67.79	70.95	73.22	74.22	75.34	78.69	83.09	86.31	88.44	90.11	91.56	92.79	93.72	94.37	94.77	95.1	95.33	95.59	95.86	96.03	96.31	96.5	96.61	96.61	96.44	96.69
#FFE3C165	79.58	4.72	50.28	1		29.92	33.3	37.65	43.21	48.84	53.86	58.38	61.98	64.1	66.16	70.63	76.24	80.58	83.74	86.39	88.73	90.69	92.17	93.25	93.9	94.39	94.71	95.03	95.34	95.5	95.83	96.12	96.29	96.32	96.17	96.49
#FFC8AA57	70.99	4.29	46.12	2		26.1	29.89	34.59	40.59	46.73	52.4	57.82	62.59	66.17	69.24	73.18	77.59	81.14	83.88	86.32	88.58	90.5	91.96	93.04	93.72	94.21	94.52	94.88	95.23	95.45	95.79	96.09	96.25	96.29	96.13	96.48
#FFE6B543	76.72	9.91	62.38	1		24.46	28.08	32.41	38.08	44.02	49.62	55.13	60.26	64.68	68.73	72.78	76.67	80.05	83.04	85.74	88.17	90.27	91.87	93.05	93.82	94.41	94.84	95.3	95.69	95.97	96.37	96.76	96.97	97.03	96.93	97.27
#FFE0C16E	79.58	3.64	45.87	2		21.06	25.54	30.57	36.55	42.38	47.42	51.78	54.93	55.98	57.01	62.68	71.27	77.71	81.69	84.63	87.16	89.35	91.05	92.34	93.17	93.83	94.25	94.7	95.09	95.35	95.74	96.07	96.27	96.34	96.19	96.52
#FFD3B462	74.7	4.35	45.36	2		33.37	37.29	41.7	46.9	51.99	56.71	61.19	65.09	68.12	71.14	75.5	80.14	83.55	86.08	88.27	90.32	92.12	93.5	94.49	95.04	95.47	95.75	96.06	96.34	96.49	96.79	97.02	97.14	97.14	96.94	97.28
#FFDAC27A	79.38	1.47	39.69	2		21.33	24.46	28.39	33.61	39.1	44.22	49.1	53.42	56.87	59.95	63.51	67.32	70.55	73.27	75.89	78.54	80.89	82.82	84.17	85.04	85.66	86.09	86.55	86.96	87.28	87.74	88.09	88.37	88.49	88.25	88.75
#FFCFB883	75.77	3.02	29.98	2		13.43	14.91	16.67	19.25	22.29	25.18	28.15	31.26	33.9	36.34	39.96	44.14	47.5	49.99	52.08	54.07	55.81	57.67	59.33	60.82	61.91	62.86	63.83	64.58	65.51	66.41	67.11	67.73	68.24	68.33	69.2
#FFD9B563	75.57	6.25	46.08	2		10.98	13.03	15.89	20.14	24.94	29.69	34.6	39.34	43.25	46.82	51.33	56.16	60.01	63.04	65.68	68.13	70.36	72.41	74.18	75.59	76.7	77.57	78.47	79.24	79.94	80.7	81.36	81.9	82.28	82.29	83.02
#FFD5BD73	77.43	1.81	40.53	2		28.32	31.48	35.17	39.99	45.17	49.93	54.49	58.72	62.16	65.1	68.31	71.72	74.66	77.15	79.48	81.72	83.68	85.25	86.35	87.05	87.54	87.93	88.35	88.72	88.99	89.32	89.59	89.78	89.79	89.65	89.95
#FFDEBD67	78.28	4.11	47.55	3		24.14	25.83	28.35	32.28	37.02	41.72	46.49	51.09	54.83	58	61.68	65.78	69.35	72.34	75.31	78.38	81.14	83.41	85.02	86.08	86.8	87.3	87.77	88.2	88.55	88.95	89.29	89.56	89.63	89.59	89.96
#FFDEC06E	79.14	3.49	45.37	2		16.06	18.65	22.45	27.96	34.07	39.98	45.85	51.26	55.59	59.3	63.56	68.17	72.13	75.52	78.81	82.11	85.11	87.54	89.36	90.55	91.41	92.01	92.56	93.07	93.42	93.89	94.35	94.69	94.84	94.85	95.26
#FFDAB765	76.29	5.61	46.37	2		15.6	18.27	22.09	27.58	33.58	39.26	44.71	49.39	52.49	55.15	59.98	66.17	71.12	74.74	77.91	80.93	83.59	85.75	87.37	88.46	89.25	89.78	90.32	90.86	91.23	91.75	92.18	92.52	92.73	92.68	93.14
#FFE4C26A	80.13	4.88	48.51	1		10.09	12.36	15.29	19.12	22.9	26.06	28.52	29.65	28.38	28.1	35.47	47.4	55.95	60.85	64.28	67.17	69.67	71.85	73.66	75.1	76.21	77.1	77.96	78.75	79.44	80.22	80.91	81.49	81.94	81.99	82.79
#FFD0B86D	75.65	1.9	41.14	2		16.57	18.96	22.19	26.64	31.23	35.28	38.78	41.25	41.75	42.88	49.24	58.04	64.31	68.2	71.13	73.69	75.91	77.89	79.55	80.82	81.82	82.6	83.42	84.11	84.74	85.44	86.04	86.51	86.85	86.87	87.54
#FFE4BD58	78.65	6.03	55.15	2		20.66	24.19	28.38	33.93	39.75	45.2	50.43	54.93	58.07	60.9	65.31	70.61	74.99	78.43	81.46	84.21	86.61	88.51	89.93	90.82	91.54	92.07	92.61	93.1	93.43	93.92	94.35	94.64	94.79	94.69	95.1
#FFD1AD59	72.78	5.94	47.51	2		15.18	18.62	23.07	29.02	35.27	40.98	46.26	50.57	52.93	55.06	60.73	68.57	74.55	78.59	81.86	84.9	87.53	89.64	91.24	92.29	93.03	93.56	94.11	94.6	94.95	95.4	95.77	96.02	96.11	96	96.38
#FFC7A54D	69.47	5.85	49.36	2		8.34	10.13	12.92	17.32	22.6	28.1	34.08	40.16	45.51	50.23	55.02	59.86	64.12	67.83	71.43	75.07	78.39	81.16	83.26	84.75	85.86	86.65	87.4	88.09	88.6	89.29	89.88	90.36	90.67	90.69	91.27
#FFD8BB66	77.24	2.99	46.94	2		11.21	13.09	16.09	20.66	25.86	30.97	35.94	40.17	42.68	45.07	51.04	59.18	65.6	70.29	74.64	79.11	83.25	86.72	89.31	90.97	92.06	92.72	93.3	93.83	94.2	94.67	95.09	95.4	95.56	95.51	95.95
#FFC7B16D	72.93	1.77	37.87	2		5.39	6.32	7.97	10.79	14.39	18.42	23.04	27.88	31.82	35.36	40.64	46.9	51.99	55.87	59.28	62.47	65.38	68.13	70.54	72.48	73.92	75.03	76.09	77.02	77.89	78.82	79.68	80.42	81.01	81.24	82.14
#FFD3BD78	77.26	1.09	37.73	3		8.81	10.92	13.93	18.53	23.98	29.56	35.4	40.95	45.21	48.81	54.08	60.66	66.25	70.74	74.97	79.12	82.81	85.83	88.07	89.58	90.63	91.36	92.04	92.65	93.13	93.71	94.2	94.59	94.78	94.82	95.3
#FFD8AA00	72.3	7.87	79.82	2		11.43	14.16	17.89	23.08	28.78	34.45	40.15	45.22	48.71	51.88	57.44	64.24	69.49	73.29	76.76	80.22	83.32	85.85	87.81	89.09	89.98	90.57	91.16	91.71	92.07	92.55	92.95	93.26	93.43	93.37	93.78
#FFC6B684	74.49	0.43	27.45	2		16.65	19.41	23.19	28.49	34.22	39.61	44.85	49.49	52.88	55.89	60.24	65.32	69.57	73.03	76.25	79.34	82.17	84.66	86.71	88.15	89.22	89.96	90.67	91.3	91.79	92.4	92.96	93.36	93.57	93.54	94.04
#FFCAB05D	72.87	2.26	45.44	2		6.59	7.87	9.85	12.98	16.7	20.49	24.47	28.38	31.35	34.07	38.66	44.28	48.71	51.99	54.79	57.33	59.61	61.89	64.04	65.85	67.19	68.23	69.25	70.11	70.98	71.92	72.72	73.43	74.06	74.19	75.15
#FFE3C56A	80.68	3	49.15	2		6.96	8.6	11.04	14.66	18.77	22.91	27.2	31.23	34.08	36.61	41.45	47.69	52.51	55.84	58.55	61	63.13	65.11	66.86	68.34	69.46	70.35	71.27	72.05	72.84	73.7	74.47	75.08	75.63	75.69	76.6
#FFB3954D	63.21	5.24	41.71	2		3.45	3.97	4.81	6.15	7.81	9.67	11.81	14.22	16.47	18.57	21.17	24.11	26.71	28.91	30.86	32.61	34.28	36.27	38.28	39.99	41.21	42.14	43.04	43.81	44.65	45.5	46.25	46.92	47.5	47.66	48.46
#FFAC8732	58.59	8.09	49	2		4.74	5.48	6.84	9.13	11.96	15.02	18.31	21.48	23.56	25.37	29.88	36.62	42.18	46.21	49.75	53.1	56.19	59.29	62.17	64.48	66.1	67.24	68.33	69.23	70.1	71.07	71.94	72.7	73.34	73.54	74.53
#FFB8933E	63.2	7.66	48.77	2		1.63	1.87	2.34	3.15	4.17	5.4	6.92	8.68	10.36	12.04	14.64	18.01	20.97	23.35	25.42	27.3	29.11	31.26	33.49	35.38	36.68	37.61	38.5	39.21	39.98	40.79	41.49	42.11	42.65	42.79	43.59
#FF926A18	47.89	11.17	48.17	3		2.27	2.65	3.31	4.46	5.9	7.54	9.46	11.53	13.27	14.96	17.96	21.98	25.45	28.19	30.63	32.92	35.09	37.48	39.81	41.73	43.05	44.01	44.92	45.67	46.46	47.3	48.04	48.68	49.28	49.45	50.27
#FFB18D3C	60.84	7.42	47.3	2		0.75	0.78	0.94	1.25	1.67	2.26	3.09	4.22	5.52	6.88	8.47	10.24	11.94	13.51	15	16.35	17.72	19.59	21.81	23.79	25.14	26.05	26.84	27.5	28.17	28.88	29.52	30.08	30.57	30.72	31.36
#FF91661F	46.91	12.76	44.7	3		1.95	2.26	2.85	3.89	5.21	6.73	8.57	10.69	12.67	14.57	17.26	20.5	23.32	25.66	27.78	29.75	31.61	33.76	35.96	37.86	39.24	40.35	41.4	42.33	43.33	44.35	45.29	46.14	46.91	47.26	48.25
#FF8C5A00	43.11	16.39	51.57	3		7.9	9.31	11.49	14.94	19	23.11	27.49	31.89	35.69	39.08	42.9	46.97	50.47	53.44	56.19	58.75	61.1	63.6	66.03	68.03	69.44	70.44	71.42	72.23	73.05	73.93	74.67	75.34	75.9	76.02	76.91
#FFB28528	58.89	11.59	53.76	2		5.28	6.08	7.56	10.18	13.52	17.19	21.31	25.59	29.22	32.52	37.12	42.68	47.41	51.24	54.79	58.2	61.39	64.54	67.41	69.67	71.21	72.32	73.34	74.2	75.02	75.96	76.82	77.57	78.23	78.5	79.48
#FF8F6825	47.08	11.19	42.41	3		4.31	5.03	6.14	7.93	10.15	12.64	15.51	18.7	21.78	24.82	28.52	32.54	35.94	38.76	41.33	43.75	45.97	48.29	50.46	52.31	53.63	54.65	55.64	56.42	57.29	58.21	59.02	59.74	60.38	60.57	61.49
#FFA88130	56.81	9.05	47.84	3		0.92	0.99	1.19	1.56	2.03	2.64	3.47	4.51	5.6	6.71	8.08	9.68	11.16	12.55	13.84	15	16.32	18.38	20.95	23.24	24.73	25.7	26.53	27.2	27.9	28.64	29.3	29.9	30.43	30.63	31.31
#FF977231	50.71	10.02	40.7	3		3.14	3.47	4.25	5.8	7.88	10.34	13.18	16.04	17.9	19.46	24.49	32.87	39.98	45.05	49.57	53.99	58.12	62.09	65.64	68.38	70.17	71.39	72.4	73.26	74.06	74.91	75.71	76.41	76.99	77.17	78.06
#FFA17D39	54.81	8.98	41.31	3		0.48	0.44	0.49	0.62	0.79	1.08	1.58	2.27	3.06	3.9	5.12	6.7	8.24	9.64	10.98	12.17	13.36	15.28	17.98	20.55	22.31	23.45	24.38	25.19	25.97	26.78	27.54	28.23	28.87	29.19	29.95
#FFBE973E	64.9	8.2	50.83	2		18.04	20.55	24.09	29.07	34.37	39.06	43.03	45.66	46	46.65	52.91	62.36	69.16	73.36	76.86	80.43	83.9	86.98	89.48	91.19	92.38	93.12	93.68	94.15	94.42	94.81	95.2	95.48	95.56	95.53	95.95
#FFAF842A	58.34	10.79	52.42	3		1.25	1.32	1.62	2.21	3.06	4.2	5.75	7.73	9.83	11.91	14.36	17.15	19.75	22.11	24.45	26.66	28.77	31.47	34.65	37.53	39.48	40.84	42.03	43.01	44.05	45.11	46.1	47	47.83	48.25	49.29
#FF86611C	44.1	10.39	42.8	3		0.89	1.02	1.3	1.76	2.34	3.04	3.95	5.11	6.28	7.38	8.8	10.49	11.97	13.28	14.37	15.18	16.09	17.89	20.46	22.87	24.42	25.35	26.11	26.72	27.33	27.96	28.52	28.99	29.42	29.54	30.14
#FFBA902B	62.58	9.17	56.29	3		9.21	10.58	13.26	17.98	23.52	29.16	35.2	41.14	45.58	49.03	54.5	61.6	67.44	71.65	75.1	78.26	80.94	83.07	84.81	86.22	87.31	88.09	88.82	89.51	90.08	90.78	91.39	91.85	92.15	92.21	92.81
#FFC0A453	68.78	3.09	45.47	3		1.41	1.57	1.95	2.65	3.58	4.78	6.36	8.36	10.47	12.47	14.59	16.85	18.99	21.02	22.95	24.65	26.28	28.46	31.03	33.37	34.95	36.07	37.07	37.9	38.78	39.66	40.45	41.15	41.75	41.94	42.75
#FFBEA463	68.71	3.3	37.55	2		1.5	1.67	2.03	2.67	3.49	4.46	5.66	7.07	8.41	9.62	11.24	13.14	14.76	16.15	17.32	18.18	19.1	20.96	23.66	26.26	27.91	28.9	29.67	30.26	30.88	31.52	32.07	32.55	32.99	33.05	33.63
#FF91661F	46.78	13.2	44.51	3		1.86	2.12	2.61	3.46	4.55	5.83	7.34	9.07	10.69	12.12	13.92	16.05	17.95	19.63	21.06	22.19	23.34	25.37	28.1	30.63	32.27	33.29	34.11	34.74	35.42	36.12	36.72	37.27	37.74	37.84	38.49
#FFA5853D	57.65	6.57	42.92	2		6.68	7.92	9.85	12.9	16.5	20.12	23.85	27.35	29.69	32.02	37.39	44.33	49.49	53.04	55.96	58.5	60.8	63.32	65.9	68.06	69.58	70.64	71.6	72.39	73.19	74.03	74.78	75.43	76.01	76.11	77
#FFA6812C	56.57	8.31	49.49	3		2.09	2.39	3.02	4.15	5.64	7.44	9.68	12.27	14.75	17.1	20.12	23.73	26.95	29.71	32.24	34.55	36.73	39.31	42.12	44.59	46.37	47.68	48.89	49.91	50.96	52.02	52.98	53.83	54.6	54.94	55.94
#FF865300	40.31	18.02	49.32	3		1.31	1.41	1.74	2.41	3.3	4.44	5.93	7.73	9.49	11.23	13.72	16.87	19.75	22.22	24.44	26.41	28.29	30.8	33.69	36.24	38	39.28	40.43	41.41	42.45	43.5	44.46	45.34	46.12	46.5	47.49
#FFB18B3D	60.38	8.56	46.18	2		0.73	0.79	0.97	1.3	1.72	2.27	3	3.95	4.95	5.94	7.18	8.68	10.13	11.42	12.54	13.51	14.52	16.08	18	19.7	20.82	21.57	22.25	22.82	23.42	24.03	24.57	25.06	25.51	25.68	26.26
#FF865912	42.06	14.58	44.69	3		5.16	6.06	7.53	9.91	12.8	15.89	19.29	22.8	25.74	28.48	32.51	37.3	41.25	44.37	47.08	49.47	51.65	54.09	56.62	58.82	60.41	61.6	62.73	63.66	64.6	65.61	66.48	67.27	67.92	68.18	69.13
#FFA58138	56.48	8.39	44.1	3		1.53	1.67	2.02	2.69	3.58	4.79	6.48	8.78	11.35	14	17.3	21.02	24.24	26.97	29.45	31.64	33.71	36.29	39.22	41.81	43.64	45.01	46.25	47.32	48.44	49.57	50.59	51.5	52.34	52.74	53.78
#FFC1A454	68.73	4.17	44.72	2		11.84	14.3	17.68	22.64	28.31	33.95	39.79	45.45	50.29	54.65	59.28	63.91	67.82	71.08	74.11	77.04	79.75	82.19	84.27	85.84	87	87.82	88.61	89.31	89.86	90.53	91.15	91.62	91.92	91.91	92.45
#FF896725	46.15	9.37	41.01	3		3.53	4.13	5.16	6.82	8.89	11.28	14.13	17.41	20.72	23.89	27.26	30.63	33.58	36.16	38.53	40.69	42.58	44.48	46.28	47.85	49	49.93	50.87	51.65	52.5	53.38	54.13	54.77	55.33	55.44	56.29
#FFA88C4A	59.67	4.91	38.54	3		7.36	9.22	11.63	15.11	19.1	23.14	27.4	31.64	35.24	38.48	42.31	46.4	49.87	52.74	55.27	57.58	59.68	61.78	63.73	65.35	66.58	67.56	68.53	69.37	70.19	71.09	71.88	72.53	73.09	73.21	74.08
#FF8D5E12	44.17	15.16	46.9	3		17.45	18.53	19.68	21.36	23.44	25.48	27.7	30.22	32.44	34.48	37.62	41.5	44.81	47.19	49.18	51.18	52.86	54.55	55.96	57.39	58.46	59.4	60.43	61.16	62.18	63.16	63.91	64.58	65.18	65.33	66.26
#FF7F561A	40.21	13.59	39.95	3		30.87	33.68	36.91	41.17	45.79	50.06	54.16	57.93	60.97	63.55	66.56	69.89	72.75	74.95	76.94	79.05	80.91	82.46	83.49	84.26	84.78	85.16	85.63	85.93	86.35	86.77	87.08	87.25	87.31	87.11	87.55
#FF855E16	43.14	12.04	44.12	3		6.99	9.05	11.9	15.99	20.56	25.08	29.79	34.38	38.12	41.58	46.32	51.67	55.97	59.25	62.11	64.85	67.32	69.54	71.4	72.88	74.04	74.97	75.93	76.79	77.57	78.44	79.18	79.81	80.31	80.36	81.21
#FFA07B24	54.32	8.5	50.08	3		22.91	25.09	27.92	31.86	36.32	41.11	46.23	51.41	56.46	61.51	66.76	71.53	75.12	78	80.72	83.44	85.89	87.81	89.13	89.89	90.48	90.82	91.2	91.53	91.74	92.1	92.41	92.63	92.69	92.57	93
#FF896A2D	46.99	7.88	38.09	3		4.5	5.35	6.93	9.66	13.14	16.9	20.93	24.71	27.04	29.11	34.85	43.4	50.31	55.04	59	62.74	66.07	69.06	71.58	73.51	74.91	75.92	76.9	77.74	78.51	79.42	80.23	80.94	81.52	81.69	82.62
#FFA4853F	57.4	6.24	41.52	3		13.47	16.23	20.12	25.64	31.6	37.12	42.19	46.2	48.08	50.05	56.41	65.07	71.61	76.06	79.86	83.43	86.56	89.1	90.99	92.22	93.08	93.65	94.22	94.74	95.09	95.59	96.01	96.34	96.45	96.43	96.83
#FFB89E5B	66.31	3.48	38.4	3		9.8	11.2	13.68	17.98	23.38	29.09	35.2	41.2	46.27	50.76	55.69	60.94	65.61	69.7	73.82	78	81.88	85.06	87.41	88.94	89.99	90.73	91.4	91.99	92.44	93.03	93.58	94.01	94.25	94.28	94.81
#FFB99844	64.66	5.62	47.67	3		17.32	21.92	27.03	33.38	39.95	46.1	52.06	57.45	61.66	65.3	69.67	74.49	78.53	81.77	84.7	87.44	89.87	91.75	93.14	94.02	94.71	95.15	95.63	96.05	96.31	96.69	97	97.2	97.26	97.09	97.44
#FFC7A455	69.43	6.65	45.42	3		8.79	11.69	15.57	20.87	26.54	32.23	38.31	44.47	49.8	54.37	59.59	65.3	70	73.62	76.91	80.13	83.02	85.4	87.24	88.48	89.4	90.05	90.66	91.26	91.67	92.17	92.65	93.01	93.22	93.25	93.78
#FFA28235	56.31	6.69	45	3		17.33	20.61	24.95	30.84	37.07	42.84	48.31	53.09	56.5	59.48	64.12	69.81	74.48	78.12	81.47	84.76	87.69	90.02	91.71	92.74	93.47	93.92	94.36	94.82	95.06	95.47	95.83	96.15	96.28	96.36	96.9
#FF87611B	44.3	10.83	43.56	3		17.59	20.17	23.85	29.21	35.2	41.05	46.86	52.14	56.17	59.68	64.52	70.28	75.03	78.75	82.06	85.17	87.92	90.1	91.69	92.71	93.52	94.08	94.67	95.21	95.55	96.07	96.48	96.8	96.91	96.8	97.19
#FF805B14	41.61	11.07	43.49	3		19.38	21.91	25.7	31.2	37.28	43.08	48.66	53.64	57.48	61.01	65.7	70.98	75.37	78.96	82.33	85.63	88.6	90.92	92.61	93.64	94.37	94.84	95.31	95.77	96.02	96.46	96.84	97.1	97.18	97.04	97.46
#FF835D16	42.73	10.98	43.63	3		17.5	20.93	24.99	30.14	35.45	40.65	45.99	51.12	55.62	59.95	65.01	70.34	74.79	78.46	81.69	84.54	86.9	88.77	90.17	91.08	91.79	92.29	92.84	93.37	93.71	94.18	94.54	94.81	94.87	94.68	95.1
#FFA88022	56.31	9.54	53.22	3		14.99	17.8	21.87	27.62	33.88	39.97	46.06	51.69	56.32	60.47	65.22	70.19	74.23	77.49	80.55	83.6	86.35	88.49	90.11	91.13	91.88	92.36	92.81	93.27	93.53	93.95	94.32	94.62	94.8	94.74	95.25
#FF8A6115	44.59	12	45.98	3		8.12	11.49	16.72	24.54	32.64	39.57	45.86	51.28	55.26	58.69	63.62	69.53	74.34	77.97	81.11	84	86.57	88.67	90.33	91.44	92.31	92.88	93.47	94.02	94.41	94.9	95.38	95.69	95.82	95.74	96.16
#FF835C16	42.5	11.81	43.74	3		38.23	41.65	45.57	50.29	54.88	59.08	62.89	65.84	67.56	69.4	73.37	78.28	81.99	84.69	86.95	88.99	90.82	92.24	93.23	93.82	94.28	94.59	94.88	95.19	95.37	95.69	95.97	96.13	96.09	95.84	96.08
#FF82601E	43.5	9.11	41.41	3		26.63	29.85	34.13	39.66	45.3	50.52	55.37	59.44	62.17	64.61	68.72	73.89	78.14	81.45	84.52	87.54	90.24	92.4	93.98	94.96	95.64	96.1	96.55	96.95	97.25	97.62	97.96	98.14	98.2	98.04	98.32
#FF876118	44.1	11.1	44.63	3		31.32	35.4	39.98	45.29	50.39	54.91	58.81	61.6	62.78	64.18	68.68	74.81	79.4	82.54	85.17	87.58	89.65	91.25	92.39	93.1	93.65	94.04	94.53	94.99	95.28	95.72	96.09	96.31	96.35	96.21	96.57
#FFAE8B3B	60.1	7	46.85	2		25.49	29.13	33.44	38.88	44.5	49.78	54.89	59.44	62.91	66.02	70.22	75.03	78.96	82.03	84.6	86.86	88.83	90.38	91.54	92.29	92.94	93.42	93.95	94.43	94.74	95.15	95.44	95.66	95.73	95.47	95.84
#FFFEF9E7	98.02	-0.59	9.57	0		25.88	29.28	33.56	39.12	44.9	50.33	55.49	59.92	63.01	65.97	71.05	77.15	81.77	85	87.59	89.86	91.81	93.31	94.42	95.12	95.66	96.04	96.43	96.81	97.05	97.4	97.7	97.87	97.89	97.69	97.98
#FFFFF9DE	97.85	-1.37	13.56	0		37.75	41.42	45.65	50.85	56.13	61.13	65.88	69.92	72.98	75.73	78.97	82.39	85.26	87.65	89.75	91.68	93.38	94.67	95.55	96.07	96.5	96.77	97.08	97.4	97.56	97.87	98.06	98.21	98.13	97.91	98.16
#FFF4EECE	94.04	-1.79	16.36	0		30.93	34.69	39.13	44.55	49.97	54.87	59.24	62.57	64.37	66.31	70.83	76.45	80.64	83.59	86.06	88.32	90.31	91.84	92.93	93.56	94.06	94.38	94.74	95.11	95.31	95.66	95.9	96.02	96.02	95.75	96.08
#FFFBF2D1	95.59	-0.58	17.1	0		50.55	54.71	58.83	63.05	66.87	70.31	73.12	74.7	74.73	75.19	79.36	85.45	89.71	92.27	94.06	95.49	96.69	97.55	98.15	98.43	98.67	98.83	99.04	99.26	99.32	99.52	99.64	99.65	99.51	99.21	99.41
#FFFCEDB9	93.96	-0.61	27.06	0		45.05	48.35	52.35	57.15	61.92	66.35	70.35	73.45	75.34	77.21	80.5	84.31	87.28	89.52	91.45	93.22	94.76	95.9	96.7	97.11	97.43	97.64	97.89	98.13	98.25	98.5	98.71	98.81	98.73	98.48	98.69
#FFFAEEB7	94.07	-1.77	28.2	0		26.98	30.82	35.18	40.32	45.29	49.72	53.64	56.65	58.18	59.81	64.65	71.11	75.86	78.97	81.45	83.66	85.6	87.18	88.38	89.17	89.77	90.18	90.63	91.05	91.34	91.74	92.1	92.33	92.43	92.3	92.67
#FFFBEDB3	93.88	-1.73	30.29	0		63.28	66.69	70.12	73.54	76.75	80.03	83.05	85.29	86.77	88.3	90.2	92.08	93.52	94.7	95.69	96.48	97.22	97.73	98.08	98.19	98.37	98.46	98.63	98.83	98.88	99.07	99.18	99.25	99.09	98.79	98.97
#FFFDE9AC	92.87	0.37	32.43	0		63.34	66.2	69.5	72.92	76.13	79.31	82.09	83.87	84.6	85.69	88.51	91.81	94.02	95.48	96.56	97.43	98.21	98.73	99.08	99.19	99.32	99.4	99.55	99.73	99.73	99.88	99.99	100	99.86	99.55	99.72
#FFFCF0BF	94.86	-1.44	25.3	0		54.57	57.87	61.62	65.65	69.43	73.08	76.26	78.37	79.1	80.24	83.79	88.1	91	92.94	94.39	95.58	96.63	97.36	97.87	98.1	98.36	98.48	98.7	98.94	98.94	99.17	99.27	99.28	99.14	98.81	99
#FFF1E1A9	89.84	-0.4	29.66	0		33.13	36.71	40.23	43.61	46.53	49.14	51.3	52.69	53.19	53.94	56.52	59.86	62.19	63.66	64.74	65.72	66.56	67.26	67.7	68.08	68.39	68.68	69.1	69.4	69.78	70.22	70.54	70.74	70.86	70.5	71.02
#FFE7D28A	84.76	0.24	38.65	1		55.7	59.03	62.71	66.68	70.56	74.27	77.54	79.79	80.9	82.34	85.64	89.41	91.95	93.71	95.13	96.38	97.49	98.27	98.8	98.99	99.19	99.27	99.45	99.64	99.62	99.79	99.91	99.91	99.78	99.52	99.7
#FFF3E6B4	91.32	-0.96	25.91	0		35.38	39.25	43.69	48.93	54.04	58.8	63.17	66.67	68.84	71.01	75.21	80.35	84.2	86.93	89.19	91.23	93	94.39	95.38	95.96	96.44	96.76	97.12	97.47	97.61	97.9	98.13	98.25	98.17	97.97	98.23
#FFF3E0A5	89.74	0.56	31.68	0		41.9	46.45	51.03	56.05	60.86	65.21	68.96	71.49	72.26	73.3	77.87	84.27	88.97	91.97	94.07	95.62	96.91	97.83	98.53	98.88	99.25	99.48	99.75	100.03	100.14	100.08	100.24	100.29	100.2	100.24	100.13
#FFF9E59F	91.27	0.01	36.55	0		38.19	41.99	46.35	51.41	56.37	60.94	65.21	68.75	71.14	73.44	77.38	82.04	85.51	87.95	89.95	91.65	93.11	94.23	95.06	95.59	96.02	96.32	96.66	96.97	97.19	97.46	97.69	97.84	97.78	97.58	97.83
#FFF7E29D	90.47	0.13	36.6	0		5.49	6.45	7.86	10.04	12.57	15.09	17.78	20.68	23.25	25.41	28.18	31.48	34.24	36.36	38.27	40.06	41.66	43.41	45.17	46.78	47.97	48.94	49.92	50.9	52.02	53.06	53.98	54.81	55.58	55.97	56.83
#FFEBCA7A	83	4.73	44.24	1		0.89	0.97	1.19	1.6	2.13	2.76	3.54	4.49	5.3	6.05	7.53	9.57	11.34	12.77	13.98	14.91	15.94	17.88	20.6	23.15	24.77	25.84	26.68	27.41	28.19	28.98	29.74	30.43	31.1	31.48	32.25
#FFF0D794	86.86	2.17	36.48	1		5.8	6.65	8.21	10.73	13.69	16.66	19.76	22.76	24.82	26.75	30.98	36.67	41.28	44.77	47.97	51.11	53.99	56.88	59.56	61.76	63.29	64.45	65.51	66.44	67.38	68.36	69.25	70.05	70.74	71.05	71.99
#FFF9E7A9	92.03	-0.28	32.37	0		6.8	7.96	9.99	13.32	17.34	21.4	25.7	29.96	33.25	36.13	40.67	46.26	50.94	54.71	58.31	61.87	65.1	68.08	70.65	72.69	74.07	75.13	76.07	76.89	77.74	78.57	79.38	80.07	80.65	80.9	81.72
#FFFCE69F	91.95	0.26	37.54	0		6.93	8.32	10.35	13.46	17.07	20.72	24.62	28.64	32.15	35.3	39.11	43.23	46.66	49.41	51.91	54.2	56.21	58.25	60.19	61.88	63.12	64.11	65.04	65.84	66.7	67.58	68.38	69.12	69.7	69.92	70.83
#FFF3DB85	87.93	0.56	45.38	1		6.08	7.12	8.86	11.62	14.91	18.25	21.65	24.75	26.6	28.35	33.6	41.29	47.18	51.01	54.09	56.84	59.24	61.62	63.87	65.77	67.13	68.16	69.12	69.96	70.8	71.68	72.51	73.23	73.84	74.06	74.98
#FFFDDD88	89.48	3.66	45.67	0		20.04	24.16	29.04	35.12	41.18	46.57	51.49	55.53	58.04	60.18	64.4	69.99	74.37	77.42	79.95	82.22	84.15	85.66	86.84	87.66	88.27	88.73	89.17	89.6	89.98	90.43	90.93	91.28	91.42	91.4	91.93
#FFE6C769	81.58	2.87	50.78	1		17.44	20.85	25.07	30.49	36.03	41.04	45.66	49.45	51.79	53.91	58.25	63.89	68.29	71.36	73.92	76.24	78.24	79.93	81.33	82.36	83.15	83.75	84.37	84.94	85.45	86.04	86.62	87.08	87.39	87.4	88.04
#FFFADE86	89.47	1.77	46.58	0		16.29	19.37	23.28	28.4	33.71	38.56	43.05	46.74	49.03	51.16	55.59	61.33	65.8	68.91	71.52	73.91	75.98	77.76	79.25	80.4	81.28	81.97	82.65	83.29	83.86	84.55	85.17	85.68	86.03	86.06	86.74
#FFF8E192	90.07	0.61	41.51	0		14.45	17.09	20.55	25.22	30.17	34.74	39.01	42.57	44.77	46.88	51.36	57.1	61.54	64.66	67.27	69.66	71.75	73.62	75.24	76.51	77.48	78.25	79.01	79.71	80.36	81.1	81.79	82.34	82.74	82.8	83.56
#FFF7E19E	90.12	1.11	35.44	0		13.76	16.06	19.28	23.87	28.88	33.75	38.68	43.33	47.01	50.38	55.04	60.33	64.51	67.54	70.11	72.46	74.45	76.22	77.7	78.87	79.76	80.46	81.14	81.76	82.39	83.07	83.71	84.25	84.57	84.54	85.23
#FFDFC677	80.73	1.36	42.73	1		6.17	7.78	10.06	13.41	17.19	20.79	24.16	26.76	27.44	27.85	33.16	42.35	49.45	53.65	56.66	59.23	61.4	63.37	65.1	66.52	67.64	68.54	69.43	70.24	71.03	71.87	72.66	73.29	73.8	73.86	74.77
#FFFDDF9A	90.27	3.96	37.78	1		8.6	10.71	13.64	17.81	22.39	26.65	30.56	33.49	34.24	34.74	40.45	50.01	57.27	61.61	64.71	67.37	69.64	71.62	73.3	74.62	75.65	76.47	77.31	78.03	78.73	79.49	80.19	80.74	81.14	81.14	82
#FFF5DE86	88.91	-0.17	45.93	1		10.3	12.71	15.95	20.49	25.43	29.98	34.12	37.23	38.13	38.77	44.46	53.77	60.82	65.06	68.15	70.82	73.08	75.06	76.69	77.95	78.94	79.71	80.49	81.19	81.82	82.55	83.16	83.68	84.01	84	84.79
#FFF4DE93	89.09	0	39.85	1		13.49	16.26	19.94	24.96	30.32	35.22	39.66	43.03	44.29	45.28	50.74	59.3	65.82	69.83	72.84	75.46	77.73	79.64	81.22	82.39	83.3	83.99	84.71	85.35	85.87	86.53	87.1	87.53	87.79	87.73	88.4
#FFEFE2B5	90.26	-0.59	23.97	0		19.23	22.1	25.84	30.82	36.07	41	45.77	50.01	53.23	56.05	59.61	63.51	66.75	69.45	71.99	74.42	76.65	78.8	80.74	82.24	83.34	84.14	84.88	85.53	86.09	86.74	87.35	87.83	88.09	88.02	88.69
#FFE4CC7D	82.95	1.05	42.59	1		24.26	27.89	32.32	38.02	43.89	49.3	54.4	58.78	61.93	64.7	68.53	72.92	76.53	79.45	82.2	84.86	87.26	89.3	90.88	91.96	92.74	93.31	93.82	94.26	94.59	95.05	95.46	95.78	95.83	95.65	96.06
#FFF7E7A3	91.71	-1.61	34.95	0		24.31	28.2	32.84	38.68	44.62	50.1	55.25	59.64	62.73	65.48	69.44	73.98	77.69	80.62	83.36	86	88.37	90.31	91.81	92.75	93.48	93.96	94.43	94.85	95.15	95.55	95.95	96.21	96.24	96.05	96.4
#FFE9C560	81.22	4.89	54.54	1		24.1	28.34	33.24	39.28	45.34	50.89	56.11	60.53	63.62	66.37	70.51	75.33	79.18	82.14	84.83	87.4	89.65	91.5	92.91	93.81	94.49	94.93	95.38	95.82	96.06	96.43	96.81	97.05	97.03	96.83	97.16
#FFFDE396	91.18	1.55	41.03	0		6.04	7.32	9.16	11.86	14.87	17.74	20.45	22.54	22.96	23.64	29.1	37.56	43.84	47.81	50.86	53.5	55.84	58.21	60.47	62.33	63.74	64.81	65.9	66.81	67.72	68.69	69.56	70.32	70.9	71.06	72.02
#FFF9DE86	89.24	1.48	46.3	0		10.55	12.78	15.81	20.06	24.61	28.74	32.43	35	35.2	35.75	42.46	52.68	60.09	64.67	68.26	71.45	74.25	76.81	78.99	80.61	81.79	82.69	83.58	84.35	85.05	85.85	86.55	87.09	87.45	87.48	88.21
#FFFCECAB	93.46	-1.39	33.62	0		14.57	17.43	21.17	26.2	31.42	36.11	40.23	43.12	43.58	44.35	50.9	60.61	67.68	72.13	75.64	78.8	81.55	83.94	85.86	87.18	88.18	88.86	89.56	90.23	90.71	91.32	91.86	92.26	92.47	92.38	92.91
#FFF7E18E	90.08	-0.76	43.49	0		25.09	29.62	34.79	40.97	47.02	52.51	57.7	62.18	65.46	68.4	72.22	76.51	80.14	83.09	85.69	88	89.96	91.49	92.66	93.42	94.07	94.51	95	95.42	95.68	96.19	96.66	96.96	97.01	96.89	97.28
#FFFCE7A4	92.23	0.19	35.43	0		18.26	21.86	26.1	31.3	36.48	41.31	45.95	50.02	53.14	55.91	59.36	63.12	66.29	68.91	71.24	73.39	75.26	76.89	78.24	79.25	80.14	80.82	81.51	82.12	82.63	83.33	83.99	84.45	84.76	84.7	85.4
#FFFBE8A1	92.33	-0.39	37.08	0		15.92	19.22	23.14	28.01	32.93	37.57	42.1	46.14	49.29	52.1	55.53	59.25	62.37	64.94	67.25	69.4	71.32	73.01	74.44	75.54	76.47	77.19	77.94	78.58	79.15	79.88	80.57	81.13	81.49	81.45	82.22
#FFFCE9A5	92.64	-0.02	35.53	0		2.05	2.36	2.94	3.93	5.15	6.55	8.24	10.17	12.02	13.76	15.88	18.34	20.6	22.59	24.41	26.11	27.78	29.7	31.59	33.15	34.25	35.09	35.9	36.6	37.34	38.11	38.8	39.41	39.91	40.05	40.79
#FFF9E7A1	91.95	-1.04	36.57	0		8.75	11.34	14.64	19.05	23.62	27.79	31.71	34.92	36.65	38.45	43.43	50.17	55.44	59.35	62.81	66.06	69.08	72.03	74.74	76.82	78.28	79.29	80.19	80.94	81.57	82.28	82.92	83.41	83.73	83.66	84.41
#FFF9E79F	91.79	-1.11	37.31	0		5.58	6.79	8.72	11.77	15.38	19.11	23.06	26.83	29.39	31.62	36.46	43.32	48.98	53.07	56.51	59.6	62.4	65.25	67.99	70.24	71.9	73.15	74.33	75.34	76.29	77.32	78.33	79.19	79.88	80.2	81.2
#FFF9E79B	91.82	-1.14	39.17	0		1.29	1.42	1.74	2.34	3.17	4.28	5.79	7.75	9.89	11.97	14.19	16.61	18.85	20.89	22.87	24.77	26.61	28.77	31.01	32.93	34.23	35.2	36.07	36.82	37.59	38.38	39.11	39.71	40.25	40.39	41.13
#FFFBEEC3	94.35	-0.25	22.58	0		55.43	58.5	62.1	66.07	69.92	73.65	76.95	79.17	80.23	81.56	84.65	88.27	90.82	92.66	94.13	95.36	96.41	97.19	97.68	97.89	98.11	98.25	98.42	98.56	98.64	98.89	99.13	99.22	99.06	98.7	98.93
#FFFEEBB3	93.64	0.53	29.64	0		5.64	7.04	9.02	11.96	15.3	18.74	22.48	26.36	29.79	32.86	36.47	40.42	43.83	46.57	49	51.27	53.3	55.23	56.96	58.42	59.63	60.68	61.75	62.7	63.63	64.61	65.52	66.28	66.91	67.1	68.02
#FFFCEBBB	93.54	0.43	25.61	0		0.43	0.4	0.45	0.57	0.72	0.98	1.39	1.94	2.51	3.07	3.98	5.29	6.61	7.84	9.03	10.12	11.31	13.24	15.88	18.39	20.08	21.17	22.08	22.86	23.63	24.43	25.18	25.85	26.46	26.77	27.52
#FFF9EBB3	93.27	-1.21	29.39	0		4.11	4.79	6.07	8.31	11.19	14.39	17.98	21.62	24.24	26.66	31.99	39.52	45.67	50.1	53.86	57.26	60.38	63.5	66.46	68.85	70.53	71.76	72.92	73.92	74.89	75.91	76.89	77.71	78.34	78.5	79.47
#FFFDEEB3	94.32	-1.45	30.75	0		1.98	2.31	2.91	3.95	5.29	6.86	8.75	10.87	12.78	14.55	16.98	19.91	22.55	24.83	26.85	28.6	30.35	32.77	35.57	37.98	39.6	40.68	41.63	42.41	43.21	44.02	44.76	45.38	45.86	45.99	46.72
#FFFDF2C7	95.61	-1.49	22.48	0		0.62	0.65	0.78	1.02	1.33	1.75	2.3	2.96	3.55	4.12	5.19	6.76	8.23	9.51	10.62	11.58	12.68	14.51	16.9	19.09	20.51	21.41	22.13	22.71	23.3	23.93	24.52	25.04	25.49	25.66	26.25
#FFFBEDBB	93.9	-0.44	26.03	0		1.84	2.15	2.68	3.53	4.6	5.82	7.29	8.98	10.58	12.12	14.25	16.87	19.19	21.15	22.89	24.47	26.08	28.2	30.55	32.55	33.86	34.79	35.62	36.32	37.08	37.83	38.52	39.09	39.58	39.67	40.37
#FFFFF6D4	96.92	-0.27	17.5	0		3.57	4.19	5.22	6.95	9.14	11.63	14.56	17.86	21.01	23.89	26.96	30.17	33.07	35.6	37.96	40.18	42.23	44.4	46.45	48.2	49.51	50.57	51.62	52.53	53.49	54.47	55.39	56.16	56.84	57.06	58.01
#FFFEF4CF	96.27	-0.97	19.3	0		9.71	12.2	15.37	19.6	24.11	28.55	33.18	37.69	41.4	44.85	49.55	54.91	59.21	62.46	65.38	68.13	70.59	72.84	74.76	76.25	77.36	78.21	79.05	79.8	80.47	81.26	81.96	82.56	82.94	82.97	83.79
#FFF7E6B2	91.79	0.12	27.71	0		7.53	9.39	12.22	16.61	21.69	26.76	31.96	36.8	40.2	43.01	48.11	55.02	60.93	65.52	69.77	73.95	77.73	80.97	83.51	85.26	86.48	87.33	88.14	88.84	89.39	90.09	90.8	91.33	91.62	91.61	92.24
#FFFDFAE4	98.04	-1.44	11	0		17.81	20.88	25.04	30.72	36.81	42.65	48.28	53.22	56.71	59.57	64	69.5	73.97	77.32	80.28	83.05	85.44	87.38	88.87	89.84	90.6	91.1	91.64	92.12	92.42	92.92	93.38	93.72	93.82	93.79	94.36
#FFFFFAE2	98.21	-1.16	12.05	0		14.5	16.76	20.23	25.34	31.07	36.72	42.36	47.39	51.05	54.25	58.99	64.66	69.39	73.19	76.85	80.48	83.76	86.44	88.46	89.8	90.76	91.4	92.01	92.57	92.99	93.51	94.06	94.42	94.55	94.43	94.91
#FFFFF7D9	97.26	-0.99	15.47	0		44.21	48.57	53.26	58.38	63.19	67.69	71.86	75.23	77.61	80.05	83.61	87.41	90.15	92.13	93.75	95.14	96.32	97.19	97.82	98.13	98.45	98.6	98.83	99.06	99.14	99.38	99.62	99.73	99.59	99.3	99.54
#FFDAD1B5	83.98	-0.26	15.11	1		49.76	54.63	59.37	64.07	68.41	72.38	75.78	78.1	79.02	80.2	83.98	88.86	92.1	94.08	95.51	96.72	97.71	98.46	98.97	99.19	99.36	99.46	99.64	99.85	99.9	100.1	100.24	100	100.1	99.76	99.95
#FFFFF8DB	97.66	-1.15	15.11	0		62.94	66.33	69.69	73.11	76.41	79.78	82.81	84.85	85.94	87.2	89.37	91.74	93.47	94.82	95.93	96.85	97.68	98.27	98.67	98.76	98.94	98.99	99.12	99.23	99.2	99.4	99.61	99.64	99.46	99.08	99.31
#FFFDF1C2	95.21	-0.86	24.24	0		0.95	1.09	1.37	1.82	2.37	3.06	3.93	5	6.06	7.08	8.5	10.24	11.74	12.99	14.1	15.02	15.93	17.43	19.47	21.34	22.55	23.29	23.92	24.42	24.92	25.45	25.94	26.35	26.69	26.76	27.26
#FFFFF5CC	96.78	-0.87	21.54	0		2.9	3.44	4.31	5.61	7.15	8.84	10.78	12.97	15.04	16.93	19.16	21.55	23.6	25.33	26.84	28.11	29.31	30.98	32.93	34.69	35.91	36.82	37.69	38.42	39.23	40.08	40.86	41.56	42.16	42.36	43.19
#FFFCF2C6	95.45	-1.39	22.55	0		0.72	0.76	0.91	1.18	1.52	1.96	2.5	3.11	3.53	3.97	5.36	7.58	9.51	10.96	12.11	12.97	13.91	15.78	18.57	21.28	23.03	24.05	24.83	25.42	25.99	26.56	27.04	27.44	27.77	27.8	28.3
#FFE7C672	81.49	4.11	46.3	1		0.59	0.63	0.8	1.09	1.46	1.91	2.5	3.26	4.01	4.69	5.6	6.74	7.82	8.78	9.58	10.19	10.91	12.46	14.84	17.15	18.65	19.51	20.17	20.69	21.21	21.74	22.24	22.67	23.06	23.18	23.69
#FFF4E5AC	91.17	-0.81	29.94	0		0.66	0.7	0.83	1.1	1.42	1.87	2.51	3.38	4.37	5.41	6.67	8.08	9.38	10.55	11.58	12.44	13.4	15.07	17.35	19.41	20.74	21.56	22.25	22.82	23.41	24.01	24.56	25.04	25.46	25.59	26.15
#FFEFDDA1	88.52	0.02	31.61	1		8.41	9.98	12.38	16.02	20.24	24.57	29.14	33.63	37.29	40.45	44.54	49.26	53.25	56.47	59.38	62.03	64.33	66.57	68.63	70.3	71.51	72.4	73.24	73.98	74.72	75.52	76.28	76.87	77.31	77.35	78.17
#FFEDDA9C	87.43	0.46	32.7	1		1.07	1.17	1.43	1.93	2.58	3.46	4.71	6.41	8.34	10.3	12.5	14.87	17.09	19.11	20.96	22.6	24.17	26.1	28.2	30.04	31.34	32.33	33.28	34.08	34.94	35.81	36.58	37.27	37.86	38.07	38.86
#FFE9D494	85.41	1	34.04	1		25	29.46	34.78	41.06	47.23	52.89	58.3	63.09	66.64	69.67	73.66	78.12	81.58	84.11	86.27	88.23	89.86	91.14	92.15	92.81	93.35	93.69	94.11	94.47	94.71	95.11	95.47	95.66	95.66	95.44	95.88
#FFEAD893	86.68	-0.57	36.53	1		12.52	14.72	18.28	23.65	29.66	35.43	41.18	46.44	50.31	53.76	58.67	64.5	69.43	73.37	77.1	80.81	84.11	86.77	88.79	90.12	91.07	91.68	92.28	92.81	93.22	93.76	94.29	94.67	94.83	94.74	95.23
#FFE9CD7E	83.44	2.53	42.87	1		4.46	5.28	6.62	8.81	11.46	14.18	16.92	19.26	20.34	21.53	26.03	32.69	37.91	41.54	44.6	47.41	49.9	52.35	54.62	56.43	57.72	58.66	59.56	60.29	61.04	61.88	62.63	63.26	63.76	63.89	64.75
#FFECD287	85.23	2.04	40.91	1		1.18	1.39	1.73	2.28	2.95	3.74	4.74	6.01	7.35	8.64	10.02	11.41	12.66	13.79	14.75	15.48	16.34	17.88	19.88	21.66	22.77	23.46	24.06	24.54	25.03	25.55	26	26.37	26.69	26.73	27.21
#FFF1D993	87.64	1.32	37.7	1		3.54	4.19	5.18	6.7	8.5	10.55	12.96	15.62	18.05	20.52	24.49	29.55	33.69	36.77	39.35	41.61	43.7	46.14	48.67	50.82	52.31	53.39	54.41	55.25	56.14	57.07	57.91	58.61	59.2	59.36	60.25
#FFEFDCA3	88.22	0.82	30.59	2		2.28	2.61	3.2	4.19	5.43	6.85	8.52	10.42	12.22	13.89	16.03	18.55	20.8	22.66	24.27	25.7	27.13	28.96	30.97	32.69	33.84	34.66	35.42	36.04	36.7	37.38	37.99	38.49	38.89	38.9	39.54
#FFFAE9B2	92.68	-0.02	29.17	1		4.13	5.14	6.48	8.43	10.67	12.99	15.52	18.19	20.55	22.69	25.36	28.41	31.03	33.19	35.09	36.83	38.44	40.16	41.83	43.27	44.39	45.31	46.25	47.06	47.91	48.84	49.67	50.38	51.01	51.21	52.1
#FFFBEAB3	93.1	-0.3	29.1	1		2.26	2.65	3.38	4.64	6.27	8.2	10.57	13.39	16.21	18.84	21.8	25	27.86	30.3	32.52	34.55	36.41	38.53	40.72	42.66	44.11	45.27	46.4	47.38	48.4	49.44	50.4	51.21	51.94	52.24	53.21
#FFFCECB4	93.62	-0.61	29.2	1		3.93	4.63	5.79	7.65	9.85	12.22	14.86	17.64	19.9	21.96	25.25	29.44	33.06	36.01	38.62	40.96	43.19	45.82	48.53	50.8	52.39	53.56	54.65	55.58	56.55	57.54	58.45	59.23	59.9	60.15	61.11
#FFF1D282	85.57	3.96	43.52	1		4.65	5.78	7.55	10.26	13.46	16.9	20.8	24.99	28.64	31.95	36.28	41.18	45.31	48.59	51.51	54.23	56.64	58.94	61.07	62.92	64.35	65.54	66.69	67.71	68.73	69.78	70.75	71.58	72.24	72.57	73.52
#FFF8DD94	89.08	2.62	39.3	1		1.52	1.75	2.21	3.02	4.06	5.32	6.92	8.89	10.92	12.83	14.94	17.27	19.42	21.31	23.04	24.66	26.2	28	29.89	31.54	32.72	33.62	34.51	35.27	36.11	36.99	37.81	38.52	39.15	39.39	40.23
#FFFBEDB7	93.85	-1.16	27.9	0		10.4	12.37	15.22	19.51	24.46	29.19	33.52	36.69	37.52	38.2	44.27	54.41	62.7	68.43	73.23	77.61	81.38	84.44	86.66	88.09	89.13	89.78	90.45	91.05	91.48	92.05	92.61	92.97	93.14	93.08	93.64
#FFEADAA4	87.51	-0.31	29.15	1		8.05	9.64	12.18	15.98	19.95	23.95	28.36	32.81	36.56	40.94	48.69	57.73	64.33	68.76	72.53	76.21	79.5	82.22	84.24	85.58	86.57	87.25	87.94	88.56	89.06	89.74	90.41	90.94	91.25	91.32	92.05
#FFE6D59C	85.62	-0.03	30.34	1		6.74	8.44	10.87	14.56	18.88	23.43	28.42	33.5	37.69	41.35	46	51.19	55.53	59.02	62.14	65	67.55	69.94	72.04	73.69	74.88	75.72	76.58	77.28	77.95	78.71	79.41	79.98	80.42	80.47	81.38
#FFECCC82	83.7	4.5	41.16	1		13.21	16.24	20.31	25.88	31.95	37.91	43.91	49.47	53.84	57.67	62.69	68.57	73.61	77.7	81.41	84.85	87.79	90.13	91.94	93.14	94	94.57	95.15	95.66	95.98	96.46	96.92	97.15	97.2	97.07	97.45
#FFFEF7DA	97.25	-1.07	14.92	0		17.55	20.92	25.3	30.51	35.11	38.45	40.21	39.44	35.09	32.94	42.42	58.3	69.68	75.98	80.1	83.42	86.02	88.02	89.5	90.48	91.21	91.68	92.22	92.68	93.01	93.46	93.94	94.26	94.36	94.2	94.75
#FFE9D186	84.65	1.02	40.19	1		6.42	7.75	9.67	12.41	15.53	18.65	21.82	24.73	26.65	28.25	31.77	36.71	40.59	43.25	45.44	47.45	49.16	50.71	52.03	53.13	53.98	54.66	55.4	56.02	56.66	57.37	58.04	58.58	58.99	59.01	59.76
#FFF6D77F	87.16	3.36	47.34	0		11.42	13.9	17.2	21.75	26.63	31.21	35.58	39.24	41.22	43.2	48.87	56.43	61.95	65.6	68.56	71.27	73.61	75.7	77.44	78.78	79.81	80.57	81.39	82.06	82.66	83.39	84.07	84.57	84.93	84.88	85.62
#FFF7E6A4	91.51	-0.61	34.24	0		13.75	16.85	20.7	25.77	31.05	36.08	41.02	45.51	48.69	51.36	55.84	61.56	66.09	69.38	72.18	74.78	77.07	79.12	80.86	82.18	83.19	83.96	84.73	85.41	85.98	86.68	87.3	87.79	88.11	88.08	88.79
#FFF9E198	90.39	1.16	39.14	0		8.42	10.64	13.72	17.99	22.63	27.17	31.8	36.11	39.2	41.79	46.3	52.15	56.81	60.09	62.79	65.27	67.39	69.29	70.94	72.27	73.31	74.15	75.04	75.79	76.52	77.35	78.09	78.68	79.13	79.19	80.04
#FFFEF7D1	97.03	-1.97	19.3	0		15.93	19.14	23.46	29.27	35.37	41.04	46.39	50.89	53.66	55.99	61.06	67.99	73.46	77.3	80.65	83.9	86.74	89.06	90.83	91.96	92.74	93.21	93.7	94.17	94.45	94.88	95.28	95.56	95.58	95.43	95.87
#FFFFF8D7	97.61	-1.37	16.79	0		31.62	36.08	41.06	46.75	52.19	56.94	60.86	63.16	63.06	63.55	69.49	78.13	84.09	87.55	89.97	91.99	93.65	94.94	95.91	96.49	96.97	97.24	97.62	97.93	98.09	98.42	98.69	98.75	98.64	98.33	98.59
#FFFEFAE3	98.1	-1.2	11.43	0		17.16	20.46	24.88	30.89	37.24	43.22	48.95	54.01	57.8	61.03	65.06	69.64	73.71	77.23	80.58	83.81	86.63	88.88	90.52	91.61	92.45	93.02	93.62	94.14	94.5	95.05	95.57	95.93	96.11	96.07	96.59
#FFE1C87D	81.6	1.57	41.02	2		20.8	24.7	29.6	35.74	41.84	47.3	52.27	56.23	58.44	60.6	65.97	73.06	78.35	81.87	84.76	87.4	89.63	91.39	92.72	93.57	94.22	94.64	95.09	95.51	95.76	96.14	96.54	96.72	96.73	96.49	96.89
#FFF9EEB8	93.95	-2.19	27.57	0		25.09	28.72	33.25	39.16	45.27	51.03	56.66	61.74	65.76	69.21	73.01	77.01	80.42	83.25	85.87	88.29	90.4	92.07	93.35	94.15	94.76	95.15	95.6	95.99	96.24	96.64	97.06	97.28	97.31	97.13	97.5
#FFFAE194	90.43	0.93	40.85	0		16.68	19.79	24.06	29.78	35.74	41.27	46.42	50.61	53.05	55.28	60.64	67.98	73.69	77.65	81.06	84.34	87.2	89.53	91.26	92.42	93.22	93.72	94.25	94.72	95.01	95.45	95.89	96.14	96.2	96.06	96.47
#FFFBD982	88.14	4.57	46.92	0		33.9	37.44	41.75	46.92	51.97	56.59	60.78	64.08	66.06	68.01	71.81	76.37	79.78	82.25	84.44	86.5	88.27	89.66	90.64	91.23	91.7	92.02	92.4	92.73	92.96	93.38	93.74	93.97	94	93.81	94.26
#FFF6D977	87.69	1.4	51.83	0		36.43	39.82	43.84	48.84	53.84	58.51	62.94	66.77	69.86	72.71	75.8	78.85	81.45	83.74	85.91	87.97	89.79	91.24	92.22	92.81	93.28	93.6	93.99	94.32	94.55	94.89	95.19	95.32	95.31	94.98	95.36
#FFE6CC79	83	1.16	44.7	1		28.33	32.66	37.72	43.64	49.44	54.63	59.23	62.65	64.16	65.65	70.83	78.27	83.75	87.16	89.75	92.02	93.95	95.52	96.75	97.55	98.15	98.48	98.86	99.19	99.38	99.69	100	100.1	100.02	99.8	100.03
#FFFCE79A	92.06	-0.1	40.27	0		39.97	43.45	47.83	53.13	58.4	63.35	68.01	71.93	74.78	77.46	81.05	84.91	87.94	90.27	92.31	94.14	95.72	96.91	97.81	98.3	98.72	98.96	99.27	99.55	99.69	99.99	100	100.1	100	99.97	100.18
#FFFFDE94	89.92	4.87	40.35	0		37.77	42.26	46.99	52.1	56.76	60.66	63.59	64.9	63.83	63.38	69.09	78.46	85.09	88.7	91.03	92.85	94.32	95.45	96.29	96.75	97.15	97.37	97.68	97.95	98.06	98.33	98.58	98.64	98.49	98.19	98.47
#FFECD48B	85.83	1.39	39.47	2		38.58	42.05	46.25	51.08	55.72	59.9	63.46	65.85	66.54	67.46	71.83	78.11	82.68	85.59	87.86	89.87	91.57	92.86	93.75	94.25	94.64	94.85	95.2	95.46	95.64	95.93	96.18	96.28	96.2	95.9	96.2
#FFEFDB97	87.86	0.47	35.94	2		35.17	38.89	43.47	49.05	54.42	59.31	63.84	67.61	70.33	72.86	76.39	80.34	83.47	85.89	88.1	90.24	92.12	93.65	94.78	95.5	96.06	96.39	96.77	97.12	97.28	97.61	97.92	98.07	98	97.74	98.02
#FFE3CD83	83.03	0.71	39.91	2		37.53	41.62	46.47	51.96	57.23	61.99	66.34	69.78	72.03	74.14	77.59	81.71	85.09	87.83	90.24	92.39	94.14	95.44	96.34	96.86	97.26	97.46	97.73	97.93	98.04	98.34	98.64	98.77	98.69	98.38	98.62
#FFFBE5A0	91.7	0.58	36.82	0		54.04	57.74	61.72	65.8	69.55	72.95	75.71	77.25	77.28	77.64	81.24	86.53	90.2	92.44	94.07	95.42	96.49	97.28	97.81	98.08	98.32	98.43	98.65	98.81	98.89	99.13	99.33	99.36	99.21	98.89	99.12
#FFFFF0BD	95.01	-0.11	26.62	0		46.36	49.73	53.62	58.15	62.58	66.69	70.27	72.74	73.72	74.85	78.67	83.8	87.56	90.07	92.05	93.73	95.17	96.25	96.99	97.39	97.74	97.94	98.2	98.44	98.55	98.81	99.11	99.2	99.11	98.84	99.06
#FFFAE7A5	91.96	0.06	34.41	0		53.26	57.29	61.42	65.84	69.99	73.9	77.36	79.74	80.86	82.22	85.52	89.54	92.42	94.39	95.86	97.06	98.08	98.8	99.32	99.53	99.75	99.86	100.06	100.25	100.03	100.21	100.38	100.39	100.22	100.17	100.1
#FFFCEAAC	93.18	-0.4	32.59	0		62.83	66.29	69.8	73.32	76.65	80.07	83.17	85.34	86.54	87.88	90.12	92.51	94.22	95.52	96.53	97.36	98.09	98.58	98.9	99	99.16	99.2	99.35	99.46	99.46	99.64	99.84	99.83	99.65	99.31	99.49
#FFFBEEB5	94.02	-1.5	29.28	0		66.33	70.21	73.84	77.06	79.9	82.75	85.21	86.71	87.29	88.29	90.83	93.63	95.39	96.56	97.47	98.2	98.83	99.28	99.56	99.63	99.76	99.77	99.9	100.01	100	100.17	100.05	100.01	100.04	99.67	99.81
#FFFCE6A0	91.83	0.84	36.89	0		48.15	51.83	55.81	60.06	63.97	67.37	70.01	71.26	70.65	70.69	75.36	82.42	87.37	90.21	92.09	93.54	94.7	95.57	96.18	96.51	96.82	96.99	97.26	97.48	97.61	97.83	98.06	98.12	97.96	97.62	97.85
#FFF8EBBF	93.33	-0.62	23.26	0		0.64	0.69	0.86	1.19	1.61	2.18	2.95	3.95	5	6.01	7.27	8.77	10.17	11.41	12.53	13.47	14.48	16.12	18.24	20.17	21.39	22.14	22.77	23.26	23.79	24.32	24.8	25.22	25.62	25.76	26.3
#FFF9EEC3	94.15	-1.02	22.41	0		0.54	0.57	0.69	0.92	1.22	1.64	2.25	3.1	4.07	5.06	6.2	7.48	8.69	9.8	10.8	11.65	12.59	14.12	16.07	17.82	18.95	19.65	20.24	20.71	21.18	21.69	22.13	22.5	22.87	22.99	23.47
#FFFFF0B9	95.19	-0.37	28.64	0		0.6	0.63	0.78	1.05	1.4	1.87	2.52	3.39	4.32	5.26	6.47	7.95	9.32	10.52	11.58	12.46	13.4	14.92	16.92	18.76	19.93	20.67	21.26	21.74	22.21	22.72	23.16	23.55	23.91	24.03	24.55
#FFFFF5CA	96.57	-1.61	22.18	0		7.33	9.33	11.89	15.38	19.19	22.85	26.46	29.63	31.59	33.32	37.48	43.13	47.48	50.41	52.73	54.75	56.48	58.1	59.48	60.62	61.45	62.1	62.82	63.36	64.02	64.68	65.26	65.71	66.1	66.02	66.76
#FFFFF0C3	95.29	0.55	23.83	0		1.04	1.11	1.36	1.88	2.56	3.5	4.82	6.54	8.4	10.33	12.76	15.62	18.22	20.46	22.61	24.67	26.65	28.87	31.12	33.04	34.42	35.47	36.5	37.38	38.36	39.39	40.34	41.2	42.03	42.46	43.51
#FFFCEEC4	94.5	0	22.5	0		0.62	0.65	0.79	1.06	1.41	1.88	2.56	3.52	4.66	5.88	7.29	8.79	10.14	11.38	12.47	13.39	14.42	16.23	18.64	20.85	22.28	23.15	23.84	24.38	24.94	25.51	26.02	26.45	26.83	26.91	27.43
#FFFDF0C3	95.04	-0.8	23.42	0		0.57	0.62	0.76	1.03	1.35	1.8	2.43	3.28	4.25	5.24	6.46	7.85	9.11	10.22	11.2	12.02	12.95	14.58	16.8	18.84	20.14	20.92	21.52	22	22.48	22.97	23.38	23.72	24.05	24.09	24.54
#FFFEF2C7	95.73	-0.85	22.3	0		46.93	50	53.22	56.62	59.75	62.84	65.61	67.68	69.1	70.57	72.46	74.4	75.88	77.06	78.03	78.95	79.74	80.35	80.7	80.91	81.1	81.23	81.54	81.73	81.94	82.28	82.51	82.59	82.6	82.15	82.67
#FFFFF6D8	97.05	-0.32	15.53	0		42.12	46.04	50.13	54.67	59.06	63.24	67.13	70.29	72.57	74.74	77.51	80.33	82.43	84.06	85.41	86.64	87.73	88.56	89.09	89.37	89.63	89.78	90.07	90.31	90.47	90.78	90.99	91.1	91.07	90.73	91.15
#FFFFF4CF	96.31	-0.52	19.29	0		26.95	30.34	34.34	39.16	43.95	48.4	52.44	55.68	57.81	59.72	62.94	66.85	69.88	72.09	74.02	75.86	77.44	78.71	79.54	80.1	80.5	80.79	81.19	81.47	81.78	82.24	82.6	82.83	82.97	82.69	83.3
#FFFFF9DA	97.84	-1.3	15.79	0		13.98	17.05	20.76	25.46	30.26	34.77	39.01	42.61	45.03	47.25	51.43	56.84	61.11	64.17	66.67	68.93	70.89	72.47	73.6	74.41	75.03	75.5	76.07	76.51	76.92	77.44	77.85	78.15	78.34	78.06	78.73
#FFFEFAE4	98.29	-1.47	11.49	0		15.82	18.51	21.92	26.5	31.3	35.92	40.45	44.5	47.65	50.5	54.12	58.06	61.22	63.66	65.8	67.85	69.64	71.11	72.13	72.83	73.39	73.79	74.33	74.72	75.1	75.62	76	76.3	76.5	76.22	76.85
#FFFFFBE7	98.63	-1.13	10.18	0		14.96	17.39	21.01	26.23	31.97	37.45	42.66	47.16	50.25	52.88	57.22	62.6	66.81	69.83	72.44	74.94	77.11	78.86	80.09	80.95	81.57	82.05	82.65	83.14	83.57	84.16	84.63	84.98	85.22	85.1	85.77
#FFFFF3CF	95.97	0.07	18.6	0		8.29	10.47	13.59	18.16	23.27	28.35	33.51	38.16	41.23	43.97	49.51	56.64	62.08	65.81	68.9	71.79	74.36	76.49	78.07	79.24	80.14	80.77	81.47	82.04	82.51	83.12	83.61	83.97	84.2	84.01	84.73
#FFE9E4CC	90.57	-1.25	12.58	1		4.98	5.91	7.59	10.58	14.53	19.09	24.36	29.77	33.93	37.47	43.23	50.54	56.55	61.12	65.37	69.64	73.62	77.03	79.63	81.45	82.7	83.55	84.37	85.08	85.63	86.3	86.91	87.37	87.67	87.68	88.37
#FFF4EDCB	93.71	-1.9	17.48	1		0.78	0.9	1.11	1.47	1.9	2.42	3.08	3.88	4.66	5.46	6.79	8.6	10.21	11.49	12.54	13.43	14.36	15.68	17.28	18.71	19.71	20.38	20.96	21.42	21.86	22.3	22.68	23	23.26	23.27	23.7
#FFEADEB2	88.64	-0.91	23.51	1		23.2	26.08	29.41	33.54	37.61	41.38	44.9	47.92	50.18	52.33	55.27	58.36	60.72	62.56	64.12	65.59	66.89	68.07	69.01	69.75	70.3	70.71	71.23	71.64	72.05	72.58	72.99	73.3	73.55	73.4	74.05
#FFE4D395	84.86	-0.19	32.97	1		84.83	86.84	88.64	89.92	91.06	92.63	93.84	94.11	93.65	93.73	95.23	97.07	98.18	98.85	99.32	99.65	99.96	100.14	100.2	100.07	100.02	99.93	99.99	100.01	99.97	100.03	100.03	99.96	99.71	99.34	99.42
#FFE1D399	84.61	-1.18	30.59	2		74.64	78.1	81.18	83.84	86.19	88.71	90.84	92.04	92.38	93.08	94.87	96.75	97.89	98.64	99.13	99.45	99.75	99.95	100	99.89	99.89	99.84	99.9	99.96	99.91	100.02	100.02	99.93	99.75	99.4	99.52
#FFECDB9A	87.82	-0.8	34.34	1		65.43	68.51	71.58	74.62	77.4	80.08	82.33	83.58	83.79	84.51	87.06	90.06	91.96	93.19	94.1	94.83	95.49	95.96	96.18	96.22	96.33	96.34	96.46	96.58	96.6	96.75	96.87	96.83	96.72	96.38	96.61
#FFECD584	85.97	0.32	43.08	1		52.81	56.95	61.06	65.25	69.07	72.66	75.85	78.18	79.52	81.02	83.76	86.72	88.7	90.04	91.07	91.96	92.75	93.33	93.68	93.79	93.91	93.94	94.1	94.21	94.28	94.44	94.58	94.58	94.49	94.18	94.47
#FFF2D069	84.96	3.38	54.93	1		38.89	50.18	59.12	65.62	69.95	73.51	76.67	79.09	80.8	82.61	85.26	88.14	90.35	92.01	93.31	94.37	95.29	95.91	96.32	96.53	96.73	96.81	97.01	97.19	97.31	97.58	97.76	97.8	97.68	97.38	97.56
#FFDCD1A6	83.86	-0.74	23	1		46.3	50.14	54.43	59.23	63.73	67.72	71.07	73.29	74.03	75.02	78.75	83.61	86.94	89.02	90.62	92.01	93.24	94.13	94.71	94.92	95.12	95.21	95.37	95.54	95.61	95.84	95.99	96.06	95.97	95.74	96.01
#FFFFFEF5	99.46	-0.44	4.41	0		36.49	40.56	45.21	50.7	56.06	60.98	65.52	69.3	71.94	74.46	78.32	82.61	85.75	88.02	89.94	91.64	93.12	94.25	95.03	95.46	95.8	96	96.29	96.53	96.63	96.89	97.1	97.16	97.09	96.92	97.19
#FFFFFEEF	99.3	-1.37	6.94	0		35.66	40.35	45.11	50.55	55.89	60.85	65.61	69.84	73.27	76.41	79.61	82.68	85.33	87.71	89.82	91.62	93.14	94.27	95.05	95.46	95.75	95.93	96.15	96.39	96.48	96.74	96.91	96.97	96.88	96.68	96.95
#FFFCF7E4	97.27	-0.9	9.96	0		27.92	32.69	37.65	43.36	48.95	54.19	59.27	63.95	67.9	71.63	75.96	80.31	83.66	86.18	88.36	90.32	91.99	93.29	94.17	94.7	95.09	95.33	95.65	95.91	96.08	96.34	96.55	96.62	96.56	96.38	96.69
#FFF8F4D9	96.01	-1.76	13.59	0		26.35	29.97	34.23	39.63	45.23	50.56	55.78	60.54	64.42	67.95	72.23	76.75	80.32	83.07	85.51	87.79	89.78	91.32	92.36	92.98	93.41	93.68	94.02	94.3	94.49	94.79	95.03	95.17	95.16	94.98	95.34
#FFFCF7D9	96.92	-1.72	14.84	0		22.37	26.41	31.04	36.97	42.65	47.55	51.86	55.17	56.79	58.45	63.76	71.22	76.72	80.1	82.6	84.8	86.77	88.35	89.43	90.08	90.57	90.88	91.26	91.59	91.82	92.16	92.45	92.6	92.61	92.39	92.81
#FFFBF2D1	95.7	-1.01	17.55	0		19.14	22.94	27.68	33.77	40.03	45.8	51.27	56.09	59.51	62.43	67.18	73.1	77.77	81.05	83.8	86.27	88.39	90.06	91.28	92.06	92.6	92.98	93.41	93.76	94.03	94.41	94.73	94.93	95.01	94.88	95.27
#FFFCF2C6	95.49	-1.86	22.62	0		24.41	28.15	32.64	38.38	44.06	49.14	53.68	57.12	58.78	60.61	66.05	73.2	78.33	81.66	84.33	86.77	88.93	90.58	91.66	92.28	92.72	92.98	93.34	93.63	93.81	94.15	94.42	94.54	94.6	94.41	94.85
#FFFBF2C6	95.52	-2.09	22.52	0		22.18	25.77	29.72	34.74	40.31	46.09	52.18	58.27	63.65	68.15	72.49	76.66	80.06	82.87	85.48	87.98	90.19	91.91	93.04	93.71	94.21	94.53	94.92	95.24	95.44	95.8	96.08	96.21	96.22	96.01	96.37
#FFFBF0BB	94.78	-2.43	27.38	0		25.91	29.56	34.13	40.02	46.07	51.7	57.06	61.82	65.56	68.86	72.63	76.65	80.03	82.81	85.39	87.88	90.09	91.82	92.99	93.66	94.14	94.43	94.82	95.14	95.32	95.66	95.95	96.07	96.08	95.85	96.24
#FFF9EDB4	93.69	-1.86	29.1	0		17.49	20.94	25.36	31.25	37.41	43.07	48.34	52.78	55.71	58.25	63.02	69.32	74.41	78.1	81.24	84.2	86.81	88.91	90.39	91.29	91.94	92.33	92.75	93.14	93.34	93.72	94.03	94.23	94.26	94.09	94.53
#FFF8E7AD	92.05	-0.54	30.63	0		10.14	13.19	17.21	22.89	29.14	35.25	41.5	47.47	52.31	56.47	61.29	66.52	70.91	74.49	77.71	80.67	83.29	85.43	87.04	88.13	88.99	89.65	90.34	90.91	91.36	91.92	92.39	92.68	92.8	92.64	93.14
#FFF9EAAA	92.79	-1.42	33.05	0		9.87	12.25	15.6	20.61	26.26	31.72	37.05	41.56	44.14	46.52	52.5	60.56	66.83	71.21	74.94	78.41	81.5	83.97	85.75	86.92	87.75	88.3	88.86	89.33	89.66	90.17	90.66	91.01	91.28	91.33	92.06
#FFFAEAB0	92.93	-0.51	30.3	0		9.87	11.29	13.81	18.04	23.27	28.68	34.24	39.37	43.04	46.16	51.69	59.08	65.19	69.78	73.96	78.07	81.86	85.02	87.35	88.86	89.87	90.52	91.19	91.72	92.09	92.65	93.11	93.46	93.69	93.67	94.28
#FFFAEDAD	93.74	-2.52	32.99	0		11.16	14.52	18.69	24.16	29.92	35.37	40.66	45.34	48.52	51.34	56.66	63.67	69.28	73.37	77	80.51	83.69	86.31	88.17	89.36	90.15	90.66	91.22	91.69	92.02	92.52	92.91	93.15	93.29	93.18	93.72
#FFFAEDB6	93.84	-1.4	28.48	0		8.62	10.56	13.43	17.99	23.57	29.49	35.78	41.85	46.6	50.58	55.81	62.02	67.26	71.36	75.15	78.88	82.27	85.07	87.15	88.49	89.44	90.07	90.7	91.26	91.65	92.18	92.66	92.98	93.19	93.15	93.7
#FFFAE6A4	91.86	-0.13	34.76	0		7.55	9.07	11.41	15.17	19.68	24.54	29.9	35.2	39.63	43.95	50.2	57.58	63.54	68.09	72.21	76.22	79.92	83.04	85.35	86.87	87.93	88.59	89.3	89.89	90.32	90.9	91.38	91.7	91.88	91.74	92.33
#FFF6E395	90.36	-1.11	40.51	0		6.14	7.41	9.68	13.55	18.44	23.78	29.7	35.62	40.41	44.61	50.05	56.18	61.15	64.94	68.39	71.75	74.74	77.2	79.08	80.42	81.36	82.01	82.74	83.31	83.81	84.43	85	85.39	85.72	85.66	86.39
#FFF6DD8B	88.9	1.11	43.69	0		11.39	13.81	17.27	22.4	28.2	33.88	39.45	44.28	47.3	49.81	55.53	63.49	69.76	74.02	77.55	80.85	83.78	86.13	87.82	88.9	89.64	90.07	90.58	90.98	91.28	91.67	92.02	92.22	92.32	92.11	92.57
#FFFADC84	88.95	2.27	47.2	0		10.46	12.28	15.09	19.64	25.17	30.88	36.89	42.64	47.17	51.08	56.37	62.65	67.94	72.09	75.91	79.61	82.99	85.79	87.83	89.2	90.16	90.83	91.48	92.05	92.48	93.01	93.51	93.81	93.99	93.94	94.47
#FFF9E194	90.12	0.99	40.81	0		6.56	7.66	9.72	13.35	17.97	22.87	28.07	32.97	36.45	39.51	44.92	52.08	57.96	62.39	66.5	70.74	74.84	78.47	81.27	83.28	84.65	85.58	86.46	87.14	87.66	88.34	88.93	89.4	89.69	89.73	90.44
#FFF8DF87	89.43	0.47	46.21	0		1.18	1.33	1.74	2.17	2.36	2.8	3.73	5.41	8.49	13.87	21.35	29.04	35.25	40.15	44.35	47.96	51.09	54.03	56.63	58.82	60.52	61.84	63.06	64.09	65.21	66.54	67.76	68.8	69.59	69.87	70.88
#FFF7DA79	88	1.82	51.06	0		82.66	85.42	87.74	89.22	90.44	92.27	93.8	94.26	93.96	94.28	95.71	97.23	98.11	98.76	99.2	99.5	99.83	100	100.01	99.86	99.81	99.69	99.74	99.76	99.67	99.72	99.7	99.54	99.25	98.78	98.91
#FFEED579	86.01	0.03	48.68	1		86.82	88.52	90.04	90.87	91.61	93.17	94.59	95.11	95.11	95.59	96.47	97.15	97.53	97.92	98.22	98.43	98.66	98.8	98.8	98.63	98.56	98.45	98.5	98.53	98.44	98.51	98.5	98.35	98.09	97.61	97.74
#FFF8E190	90.02	0.36	42.47	0		75.98	78.25	80.56	82.48	84.26	86.4	88.2	88.96	88.8	89.35	91.64	94.14	95.6	96.5	97.14	97.61	98.04	98.31	98.41	98.33	98.29	98.2	98.26	98.29	98.27	98.35	98.39	98.29	98.08	97.65	97.81
#FFF9E08A	89.77	0.73	45.02	0		68.82	71.12	73.43	75.47	77.37	79.62	81.49	82.46	82.67	83.47	85.86	88.58	90.29	91.38	92.1	92.68	93.15	93.49	93.61	93.59	93.58	93.52	93.62	93.67	93.72	93.87	93.95	93.91	93.76	93.34	93.65
#FFF4D274	85.8	4.07	50.8	0		68.33	71.55	74.79	77.82	80.55	83.45	85.96	87.3	87.66	88.56	90.88	93.35	94.92	96.03	96.84	97.52	98.13	98.55	98.74	98.7	98.78	98.71	98.83	98.95	98.87	99	99.04	98.92	98.69	98.26	98.45
#FFFFFEF4	99.43	-0.71	4.57	0		65.79	69.11	72.5	75.76	78.81	82.09	85.08	87.14	88.44	89.85	91.63	93.28	94.5	95.57	96.48	97.2	97.86	98.3	98.53	98.54	98.64	98.65	98.81	98.93	98.91	99.06	99.13	99.05	98.82	98.42	98.61
#FFFDFDF6	99.16	-0.72	3.25	0		56.06	58.75	61.76	65.19	68.59	72.05	75.26	77.68	79.35	81.14	83.51	85.87	87.62	89.04	90.26	91.32	92.28	92.98	93.39	93.56	93.75	93.85	94.08	94.26	94.33	94.58	94.74	94.77	94.62	94.27	94.57
#FFFEFBED	98.5	-0.88	7.18	0		67.19	70.22	73.19	75.83	78.2	80.79	83	84.25	84.69	85.49	87.44	89.55	90.93	91.89	92.67	93.33	93.9	94.33	94.55	94.6	94.68	94.69	94.84	94.95	95.03	95.26	95.4	95.36	95.23	94.76	95.02
#FFF8F5E4	96.42	-0.96	8.67	0		60.6	63.44	66.45	69.67	72.83	76.18	79.33	81.67	83.27	84.98	87.18	89.25	90.72	91.9	92.91	93.78	94.58	95.13	95.44	95.45	95.62	95.66	95.86	96	95.94	96.09	96.2	96.18	96.02	95.6	95.89
#FFFEFBE8	98.41	-1.17	9.29	0		63.34	65.94	69.45	73.67	77.34	80.63	83.46	85.45	86.62	87.87	89.72	91.58	92.84	93.72	94.47	95.16	95.8	96.17	96.43	96.59	96.7	96.7	96.79	96.87	96.97	97.12	97.25	97.23	97.08	96.71	96.88
#FFFDFBE7	98.34	-1.55	9.99	0		37.03	41.4	46.18	51.58	56.78	61.61	66.07	69.75	72.25	74.52	77.95	81.81	84.71	86.85	88.61	90.2	91.55	92.59	93.24	93.54	93.79	93.89	94.14	94.32	94.4	94.65	94.8	94.82	94.75	94.45	94.79
#FFF9F3D9	95.81	-1.38	13.47	0		46.32	49.49	52.84	56.64	60.4	64.17	67.71	70.6	72.73	74.96	78.35	82.02	84.69	86.57	88.12	89.51	90.71	91.61	92.14	92.4	92.57	92.67	92.89	93.04	93.18	93.43	93.59	93.65	93.58	93.23	93.6
#FFF9F6E5	96.82	-0.91	8.52	0		36.9	41.24	46.11	51.85	57.44	62.51	67.17	71.04	73.83	76.33	79.63	83.23	86.03	88.2	90.1	91.81	93.3	94.43	95.14	95.49	95.73	95.86	96.09	96.25	96.35	96.57	96.78	96.82	96.76	96.5	96.81
#FFFAF7DF	96.89	-1.64	11.93	0		39.66	43.56	47.49	51.74	55.82	59.94	63.97	67.42	70.12	73.24	78.28	83.72	87.35	89.63	91.32	92.74	93.94	94.78	95.27	95.46	95.63	95.66	95.84	95.99	96.01	96.2	96.32	96.33	96.24	95.93	96.25
#FFFBF9E4	97.57	-1.62	10.04	0		23.11	27.08	31.62	37.26	43.04	48.38	53.37	57.57	60.54	63.11	66.78	71.02	74.41	77.06	79.44	81.71	83.7	85.26	86.29	86.9	87.29	87.53	87.86	88.12	88.32	88.68	88.95	89.08	89.08	88.75	89.2
#FFF9F1C7	94.94	-2.02	21.15	0		26.22	30.7	35.79	41.86	47.74	53.1	58.1	62.29	65.18	67.7	71.69	76.54	80.23	82.86	85.06	87.12	88.9	90.3	91.24	91.79	92.22	92.47	92.87	93.16	93.34	93.69	93.94	94.06	94.1	93.84	94.27
#FFF8F0CC	94.74	-1.57	18.24	0		32.29	36.06	40.53	45.87	51.1	55.96	60.42	63.97	66.21	68.4	72.24	76.83	80.44	83.25	85.63	87.74	89.49	90.81	91.71	92.21	92.63	92.89	93.26	93.56	93.7	94.04	94.3	94.4	94.35	94.08	94.47
#FFFBF3C8	95.64	-2.02	21.55	0		22.29	26.18	30.99	36.99	43.01	48.6	53.94	58.67	62.3	65.42	68.99	72.81	76.08	78.82	81.23	83.39	85.21	86.63	87.66	88.33	88.86	89.21	89.69	90.08	90.36	90.77	91.13	91.31	91.38	91.12	91.6
#FFFBF3C5	95.67	-2.54	23.39	0		30.79	34.87	38.96	43.6	48.2	52.77	57.37	61.68	65.54	69.47	74.05	78.57	81.95	84.52	86.81	88.91	90.76	92.19	93.13	93.61	94.01	94.28	94.65	94.97	95.2	95.55	95.83	95.97	96.02	95.82	96.24
#FFF2E5B0	91.14	-1.31	27.62	0		20.79	25.13	30.01	36.06	42.19	47.91	53.42	58.28	61.87	65.07	69.83	75.54	80	83.22	85.92	88.4	90.56	92.29	93.48	94.18	94.7	95	95.39	95.72	95.89	96.25	96.51	96.66	96.65	96.45	96.81
#FFF8ECB8	93.45	-1.66	26.75	0		31.15	35.72	40.61	46.18	51.61	56.7	61.62	65.97	69.36	72.53	76.75	81.29	84.68	87.1	89.11	90.9	92.43	93.59	94.37	94.84	95.17	95.37	95.71	95.95	96.11	96.38	96.62	96.7	96.63	96.35	96.69
#FFF9ECBE	93.7	-0.97	24.42	0		25.67	30.39	35.35	41.16	46.83	52.09	57.16	61.77	65.54	69.19	73.93	79.05	82.91	85.68	87.99	90.06	91.85	93.24	94.24	94.83	95.26	95.54	95.9	96.18	96.41	96.71	96.99	97.13	97.11	96.9	97.26
#FFF4E8B1	91.87	-1.79	28.41	0		20.82	23.86	28.52	35.23	41.93	47.68	52.93	57.33	60.33	63.2	68.07	73.72	77.79	80.52	82.78	84.96	86.91	88.29	89.24	89.85	90.31	90.59	90.98	91.35	91.63	92.12	92.6	92.9	93.06	92.96	93.51
#FFFAEEB9	94.18	-1.84	27.44	0		11.69	14.08	16.85	20.18	23.44	26.43	29.27	31.71	33.35	34.88	37.8	41.44	44.2	46.15	47.78	49.28	50.61	51.85	52.85	53.63	54.22	54.67	55.21	55.61	56.07	56.59	57.01	57.34	57.58	57.41	57.99
#FFFBEDAE	93.75	-1.56	32.26	0		26.61	30.72	35.56	41.5	47.42	52.86	58	62.4	65.58	68.42	72.4	77	80.82	83.84	86.39	88.52	90.26	91.56	92.5	93.07	93.52	93.8	94.11	94.4	94.58	94.87	95.13	95.28	95.22	94.99	95.28
#FFFBF1BF	95.05	-2.35	25.54	0		12.53	15.38	19.26	24.96	31.42	37.73	44.04	49.82	54.21	57.95	63.05	68.95	73.67	77.17	80.3	83.21	85.77	87.82	89.33	90.28	90.92	91.36	91.78	92.19	92.45	92.85	93.24	93.49	93.57	93.45	93.88
#FFFBF0B7	94.56	-2.16	29.18	0		23.12	26.75	31.72	38.15	44.31	49.65	54.27	57.62	58.9	60	65.11	73	79.05	82.83	85.64	88.08	90.14	91.69	92.81	93.53	94.08	94.44	94.86	95.25	95.53	95.97	96.31	96.52	96.58	96.41	96.8
#FFF6E9AE	92.35	-2.01	30.69	0		13.38	15.85	19.44	24.7	30.55	36.3	42.05	47.27	51.15	54.37	58.7	63.83	67.99	71.17	74.12	76.98	79.55	81.65	83.16	84.16	84.87	85.39	85.98	86.48	86.91	87.42	87.88	88.21	88.43	88.32	88.91
#FFFAEDB8	93.9	-1.74	27.6	0		12.36	14.95	18.23	22.74	27.58	32.38	37.27	41.69	44.92	48.29	54.82	63.01	69.11	73.14	76.44	79.49	82.14	84.27	85.77	86.75	87.49	88	88.62	89.1	89.49	90.01	90.46	90.75	90.93	90.78	91.36
#FFF8E69A	91.38	-1.47	39.38	0		22.49	25.87	30.32	36.18	42.2	47.8	53.18	57.97	61.75	65.09	69.07	73.42	77.03	79.94	82.58	85.03	87.17	88.84	90	90.71	91.28	91.66	92.12	92.51	92.76	93.17	93.55	93.79	93.91	93.78	94.28
#FFFCEBB0	93.33	-0.17	30.86	0		13.36	15.7	19.03	24	29.62	35.12	40.49	45	47.66	50.1	55.76	63.44	69.51	73.76	77.21	80.31	82.99	85.12	86.63	87.62	88.41	88.92	89.53	90.01	90.27	90.77	91.22	91.46	91.6	91.42	92.02
#FFF1DE98	88.82	-0.61	36.97	1		12.61	15.15	18.79	24.06	29.92	35.69	41.51	46.91	51.11	54.87	59.76	65.27	69.8	73.42	76.85	80.26	83.38	85.96	87.9	89.17	90.1	90.72	91.35	91.91	92.26	92.77	93.23	93.55	93.7	93.59	94.1
#FFF5DF8D	89.33	-0.01	42.87	0		12.09	14.93	18.79	24.27	30.3	36.3	42.47	48.31	53.16	57.48	62.42	67.58	71.79	75.14	78.23	81.31	84.09	86.34	87.98	89.01	89.72	90.16	90.66	91.06	91.36	91.81	92.22	92.48	92.61	92.46	93
#FFF7E9AF	92.52	-1.42	30.25	0		7.6	9	11.23	14.7	18.75	22.94	27.42	31.85	35.43	38.68	43.09	48.07	52.09	55.2	57.97	60.55	62.87	65.03	66.96	68.57	69.76	70.63	71.55	72.32	73.06	73.89	74.62	75.22	75.71	75.79	76.64
#FFF6E093	89.78	0.31	40.53	0		10.29	12.16	15.24	20.11	25.85	31.56	37.12	41.72	44.22	46.51	52.61	61.06	67.66	72.31	76.45	80.56	84.34	87.49	89.85	91.41	92.46	93.12	93.77	94.29	94.66	95.17	95.58	95.84	95.95	95.8	96.28
#FFF8E296	90.3	0.34	40.06	0		12.4	14.97	18.48	23.62	29.37	34.95	40.42	45.14	48.18	50.94	56.58	63.94	69.71	73.83	77.47	80.97	84.1	86.62	88.42	89.55	90.35	90.87	91.41	91.84	92.18	92.69	93.16	93.47	93.6	93.51	94.05
#FFF6E497	90.71	-1.19	39.67	0		5.58	6.41	8.28	11.73	16.39	21.73	27.89	34.29	39.69	44.41	50.07	56.21	61.33	65.47	69.42	73.45	77.15	80.25	82.72	84.55	85.86	86.78	87.71	88.49	89.13	89.86	90.55	91.06	91.45	91.49	92.2
#FFDFC678	80.77	1.38	42.2	1		10.11	11.99	14.84	19.16	24.1	28.85	33.12	36.06	36.34	36.77	43.86	55.44	64.27	69.89	74.36	78.5	82.18	85.13	87.25	88.61	89.55	90.15	90.78	91.31	91.69	92.19	92.61	92.94	93.1	93.02	93.6
#FFFDDF89	90.03	2.58	45.81	0		10.8	13.33	16.74	21.55	26.93	32.26	37.64	42.6	46.35	49.67	54.51	60.06	64.32	67.43	70.09	72.52	74.64	76.39	77.69	78.65	79.34	79.83	80.39	80.84	81.23	81.77	82.21	82.49	82.7	82.48	83.12
#FFF9E193	90.23	0.81	41.43	0		10.89	12.8	15.96	20.92	26.72	32.66	38.8	44.48	48.64	52.17	57.55	64.17	69.52	73.51	77.15	80.76	84.01	86.7	88.66	89.98	90.88	91.47	92.1	92.61	92.96	93.5	93.95	94.29	94.45	94.34	94.9
#FFF4D772	86.99	1.57	53.01	1		15.42	17.86	21.35	26.3	31.52	36.31	40.52	43.4	43.82	44.49	51.3	62	70.03	74.91	78.54	81.72	84.45	86.58	88.04	89	89.68	90.15	90.68	91.09	91.42	91.9	92.29	92.57	92.69	92.49	93.05
#FFFCDA80	88.42	4.1	48.12	1		13.42	16.1	19.53	24.22	29.25	33.98	38.45	42.14	44.11	45.79	50.89	58.2	63.73	67.39	70.34	73.02	75.39	77.64	79.61	81.11	82.17	82.88	83.63	84.22	84.74	85.38	85.92	86.28	86.56	86.45	87.11
#FFE9D88F	86.55	-1.27	38.32	1		3.95	5	6.49	8.78	11.51	14.45	17.71	21.1	23.89	26.41	30.57	35.88	40.06	42.92	45.21	47.26	49.1	51.02	52.84	54.39	55.53	56.39	57.22	57.87	58.53	59.25	59.81	60.26	60.64	60.55	61.25
#FFF9E18E	90.28	0.43	43.75	0		37.17	40.44	44.16	48.65	53.12	57.2	60.93	63.84	65.76	67.61	70.06	72.28	73.54	74.39	75.47	77.14	79.46	82.25	85.18	87.87	90.14	91.76	93.01	93.81	94.25	94.69	95	95.13	95.11	94.83	95.19
#FFFAE094	89.99	1.79	40.54	1		9.89	11.99	14.83	18.92	23.5	28.12	32.94	37.6	41.3	44.56	49.26	54.86	59.29	62.56	65.31	67.73	69.94	72.18	74.25	75.93	77.17	78.06	78.98	79.71	80.4	81.16	81.84	82.38	82.76	82.77	83.53
#FFEFD792	86.85	1.7	37.5	1		19.19	22.28	26.36	31.91	37.83	43.41	48.79	53.47	56.7	59.67	64.92	71.39	76.44	80.09	83.15	85.92	88.35	90.31	91.75	92.69	93.39	93.84	94.36	94.77	95.09	95.53	95.93	96.13	96.21	96.08	96.52
#FFF7E3C2	91.15	3.52	18.91	0		35.08	38.29	42.52	47.84	53.32	58.5	63.45	67.77	71.12	74.18	77.77	81.46	84.43	86.84	89.09	91.22	93.09	94.49	95.42	95.88	96.21	96.37	96.65	96.87	96.96	97.21	97.47	97.56	97.57	97.33	97.68
#FFE8D185	84.52	0.91	40.52	1		15.97	19.27	23.42	28.91	34.72	40.42	46.23	51.77	56.44	60.82	66.12	71.7	76.13	79.51	82.47	85.16	87.46	89.28	90.62	91.51	92.12	92.54	92.99	93.38	93.68	94.12	94.5	94.75	94.84	94.7	95.15
#FFFBE9A5	92.58	-0.56	35.2	0		12.54	15.59	19.63	25.32	31.5	37.49	43.61	49.48	54.33	58.54	63.23	68.07	72.09	75.35	78.31	81.05	83.51	85.55	87.15	88.25	89.05	89.57	90.13	90.61	91	91.53	91.96	92.25	92.4	92.28	92.76
#FFFCF2C2	95.33	-1.72	24.34	0		13.18	16.38	20.58	26.46	32.81	38.96	45.19	51.07	55.88	60.07	64.79	69.7	73.77	77.09	80.11	82.94	85.45	87.45	88.9	89.85	90.54	90.97	91.51	91.94	92.25	92.7	93.06	93.3	93.39	93.23	93.68
#FFF9E8A0	92.24	-1.83	37.33	0		28.53	32.19	36.61	42.27	48.08	53.41	58.35	62.5	65.4	67.97	71.92	76.64	80.41	83.27	85.83	88.24	90.38	92.03	93.14	93.76	94.18	94.39	94.7	94.92	95.09	95.37	95.64	95.76	95.73	95.53	95.89
#FFF5E49A	90.66	-1.43	38.21	0		23.37	28.27	33.51	39.6	45.51	50.92	56.04	60.52	63.92	67.04	71.54	76.7	80.64	83.53	86.06	88.4	90.49	92.09	93.17	93.77	94.22	94.45	94.77	95.05	95.23	95.57	95.85	95.98	95.95	95.74	96.14
#FFF7E69D	91.42	-1.65	37.79	0		34.81	39.49	44.4	49.97	55.39	60.43	65.17	69.2	72.19	74.93	78.56	82.49	85.55	87.92	89.98	91.78	93.32	94.47	95.22	95.59	95.93	96.06	96.32	96.53	96.62	96.88	97.07	97.12	97.03	96.71	97.03
#FFFBEDB9	93.92	-1.02	27.18	0		34.21	38.03	42.48	47.9	53.27	58.19	62.67	66.27	68.62	70.75	74.42	78.86	82.25	84.76	86.95	89.01	90.81	92.16	93.03	93.5	93.83	94.01	94.3	94.51	94.68	95.02	95.24	95.38	95.39	95.14	95.56
#FFFBEDB4	93.88	-1.59	29.48	0		25.07	28.7	33.36	39.31	45.45	51.25	56.81	61.67	65.27	68.56	73.3	78.7	82.81	85.8	88.42	90.83	92.96	94.56	95.71	96.35	96.81	97.07	97.4	97.67	97.81	98.12	98.36	98.43	98.38	98.18	98.51
#FFFCF2C5	95.52	-2.01	23.07	0		27.64	30.99	35.19	40.62	46.1	51.14	55.77	59.34	61.25	63.07	67.37	72.99	77.23	80.18	82.63	84.82	86.77	88.27	89.3	89.89	90.37	90.66	91.08	91.41	91.61	91.97	92.27	92.41	92.47	92.24	92.68
#FFFAEFC1	94.35	-1.16	23.42	0		44.57	48.96	53.41	58.2	62.75	67.02	70.91	73.94	75.82	77.66	81.01	84.94	87.79	89.81	91.45	92.9	94.11	95.05	95.63	95.9	96.12	96.24	96.46	96.64	96.72	96.96	97.13	97.15	97.03	96.67	96.93
#FFFEF0B5	94.84	-1.8	30.59	0		21.44	25.67	30.54	36.51	42.52	48.04	53.25	57.7	60.79	63.49	67.83	73.06	77.11	80.04	82.53	84.82	86.88	88.49	89.63	90.32	90.83	91.17	91.6	91.93	92.19	92.58	92.87	93.07	93.07	92.82	93.27
#FFF7E8B5	92.36	-0.66	27.06	0		32.05	36.03	40.59	46.2	51.78	56.79	61.3	64.85	66.98	68.98	73.07	78.35	82.4	85.25	87.55	89.57	91.32	92.67	93.54	94.03	94.4	94.6	94.96	95.2	95.38	95.68	95.93	96.03	95.98	95.74	96.09
#FFFCF4D0	96.12	-1.57	18.44	0		40.24	44.3	48.79	53.85	58.56	62.71	66.22	68.54	69.23	70.28	74.9	81.27	85.69	88.4	90.42	92.1	93.48	94.52	95.18	95.48	95.74	95.84	96.1	96.29	96.37	96.63	96.85	96.95	96.91	96.68	97.03
#FFF7E9AF	92.37	-1.34	30.03	0		49.84	53.08	56.53	60.38	64.18	67.86	71.26	73.83	75.5	77.35	80.26	83.37	85.61	87.34	88.87	90.28	91.5	92.42	92.97	93.18	93.38	93.49	93.72	93.88	93.98	94.22	94.41	94.46	94.35	93.99	94.35
#FFFBEFBE	94.42	-1.13	24.99	0		53.24	56.17	59.59	63.57	67.54	71.39	74.91	77.54	79.12	80.93	84.17	87.72	90.21	91.97	93.44	94.68	95.78	96.62	97.15	97.35	97.53	97.6	97.8	97.96	98.03	98.23	98.37	98.39	98.23	97.92	98.16
#FFFDF1C8	95.39	-0.8	21.47	0		53.9	57.4	61.05	64.88	68.47	72.01	75.22	77.53	78.78	80.43	83.88	87.65	90.14	91.81	93.15	94.26	95.27	95.98	96.42	96.55	96.7	96.72	96.9	97.03	97.1	97.27	97.4	97.4	97.26	96.9	97.16
#FFF9F1D2	95.22	-1.17	16.04	0		48.14	52.26	56.58	61.35	65.97	70.34	74.33	77.36	79.12	80.83	84.24	88.35	91.28	93.26	94.81	96.1	97.22	98.04	98.55	98.74	98.91	98.95	99.11	99.26	99.26	99.41	99.52	99.53	99.38	99.06	99.28
#FFFDF6D7	96.97	-1.44	16.09	0		65.96	69.05	72.24	75.42	78.37	81.39	83.97	85.45	85.82	86.62	89.33	92.55	94.62	95.94	96.89	97.65	98.31	98.78	99.03	99.04	99.11	99.08	99.22	99.32	99.28	99.4	99.45	99.38	99.17	98.79	98.96
#FFFCF6D8	96.79	-1.45	15.31	0		65.4	68.84	72.3	75.75	78.99	82.27	85.17	87.11	88.07	89.22	91.39	93.8	95.52	96.84	97.89	98.73	99.52	100.06	100.09	100.12	100.21	100.22	100.34	100.41	100.39	100.51	100.57	100.51	100.29	100.2	100.11
#FFFFF8D5	97.4	-1.82	17.81	0		59.6	64.37	68.8	72.95	76.68	80.27	83.46	85.69	87	88.44	90.69	93.01	94.59	95.73	96.65	97.39	98.06	98.54	98.77	98.79	98.83	98.79	98.9	98.98	98.96	99.11	99.18	99.1	98.93	98.57	98.79
#FFFFFAE5	98.33	-1.15	10.73	0		71.87	74.71	77.41	79.82	82.17	84.93	87.53	89.45	90.74	92.28	94.51	96.62	97.96	98.89	99.63	100.25	100.49	100.82	100.97	100.92	100.93	100.88	100.96	100.99	100.98	101.06	101.07	100.99	100.75	100.41	100.51
#FFFFFCE6	98.81	-1.39	10.79	0		61.07	63.69	67.47	71.94	75.47	78.3	80.41	81.36	81.09	81.53	84.61	88.35	90.55	91.82	92.76	93.6	94.35	94.91	95.23	95.39	95.5	95.52	95.69	95.82	95.97	96.22	96.43	96.43	96.34	95.97	96.26
#FFFEFBE4	98.31	-1.89	11.51	0		79.39	82.04	84.66	86.81	88.7	91.04	93.1	94.22	94.67	95.44	96.74	97.96	98.77	99.41	99.88	100.19	100.23	100.4	100.47	100.36	100.35	100.29	100.36	100.43	100.37	100.44	100.45	100.37	100.16	100.02	100.15
#FFFFFEEB	99.43	-1.79	9.51	0		78.82	81.22	83.67	85.82	87.87	90.27	92.4	93.66	94.29	95.16	96.36	97.48	98.24	98.88	99.41	99.85	100.25	100.24	100.31	100.25	100.22	100.14	100.2	100.21	100.2	100.3	100.31	100.24	100	99.84	99.96
#FFFBF5E0	96.72	-0.67	10.88	0		74.51	77.83	80.86	83.49	85.85	88.4	90.53	91.71	92.08	92.76	94.53	96.49	97.74	98.57	99.18	99.67	100.08	100.09	100.15	100.09	100.04	100.23	100.02	100.02	100.02	100.11	100.14	100.03	100.06	99.64	99.79
#FFFFFFF3	99.65	-1.31	5.72	0		80.15	82.81	85.3	87.32	89.26	91.63	93.69	94.86	95.46	96.22	97.29	98.29	98.95	99.5	99.94	100.04	100.32	100.5	100.47	100.37	100.29	100.2	100.23	100.19	100.2	100.27	100.29	100.15	100.21	99.76	99.91
#FFFFFEF2	99.53	-1.29	6.04	0		68.92	72.69	76.1	79.09	81.76	84.54	86.92	88.34	88.93	89.74	91.51	93.47	94.78	95.77	96.55	97.24	97.85	98.28	98.43	98.41	98.37	98.29	98.39	98.43	98.46	98.58	98.63	98.53	98.38	97.92	98.13
#FFFFFEEF	99.32	-1.3	7.19	0		83.03	85.58	87.82	89.46	90.98	93.07	94.92	95.96	96.45	97.3	98.65	99.84	100.22	100.69	101.02	101.26	101.51	101.64	101.62	101.49	101.43	101.32	101.35	101.35	101.32	101.36	101.38	101.27	101.02	100.64	100.74
#FFFFFFF4	99.69	-1.38	5.38	0		88.53	90.82	92.6	93.49	94.32	95.81	97.03	97.35	97.03	97.15	98.24	99.46	100.15	100.28	100.53	100.71	100.9	100.98	100.93	100.78	100.67	100.54	100.56	100.56	100.54	100.6	100.62	100.48	100.27	100.1	100.21
#FFFDFBEA	98.38	-1.15	8.41	0		73.55	77.62	81.21	84.11	86.59	89.2	91.41	92.69	93.23	94.03	95.36	96.71	97.63	98.37	98.94	99.44	99.89	100.18	100.24	100.16	100.11	100.04	100.13	100.13	100.14	100.24	100.02	100.15	99.93	99.48	99.65
#FFFFFFF5	100.16	-1.3	5.07	0		78.16	80.65	83.03	85.08	87.02	89.36	91.35	92.38	92.61	93.28	94.97	96.74	97.84	98.63	99.19	99.58	99.99	100.24	100.05	100.22	100.17	100.09	100.15	100.22	100.18	100.01	100.05	100.18	99.95	99.53	99.64
#FFFFFFF9	100.02	-0.68	3.05	0		0.58	0.62	0.78	1.08	1.46	1.97	2.7	3.68	4.75	5.83	7.13	8.62	9.98	11.2	12.35	13.34	14.36	15.97	18.1	20.03	21.3	22.09	22.75	23.3	23.83	24.41	24.95	25.39	25.83	25.96	26.54
#FFFFFEF0	99.36	-1.25	6.71	0		1.94	2.22	2.77	3.72	4.9	6.36	8.21	10.45	12.73	14.92	17.44	20.21	22.74	24.93	26.96	28.78	30.48	32.51	34.68	36.64	38.06	39.15	40.22	41.12	42.11	43.13	44.04	44.86	45.61	45.94	46.92
#FFFFFEF0	99.37	-1.09	6.49	0		65.44	69.05	72.68	76.2	79.45	82.77	85.74	87.71	88.72	89.98	92.32	94.77	96.42	97.59	98.46	99.13	99.74	100.14	100.05	100.06	100.09	100.06	100.17	100.25	100.23	100.35	100.4	100.34	100.15	100.09	100.25
#FFFFFDE7	98.95	-1.8	10.63	0		57.73	60.99	64.55	68.43	72.19	75.92	79.37	81.9	83.43	85.18	88.16	91.33	93.53	95.1	96.33	97.35	98.27	98.91	99.29	99.38	99.5	99.54	99.71	99.84	99.84	100.01	100.12	100.12	99.92	99.61	99.84
#FFFFFADE	98.1	-1.72	14.34	0		79.95	82.42	84.75	86.62	88.36	90.58	92.55	93.6	93.97	94.71	95.96	97.14	97.92	98.56	99.03	99.42	99.8	100.04	100.12	100.03	100.01	99.91	100	100.06	100.02	100.12	100.16	100.05	99.83	99.41	99.6
#FFFFFEF2	99.42	-1.03	5.62	0		61.38	66.64	71.22	75.43	79.23	82.96	86.34	88.75	90.31	91.86	93.71	95.4	96.63	97.67	98.56	99.3	99.95	100.15	100.39	100.37	100.45	100.43	100.53	100.62	100.59	100.69	100.76	100.66	100.46	100.15	100.26
#FFFFFDE7	99.1	-2.09	10.77	0		51.95	56.56	61.19	65.93	70.11	73.95	77.31	79.55	80.31	81.5	85.43	90.19	93.27	95.15	96.43	97.42	98.27	98.86	99.23	99.38	99.57	99.65	99.85	100	100.03	100.21	100.07	100.01	100.1	99.74	99.94
#FFFFF9DA	97.91	-1.63	15.98	0		56.39	59.55	63.16	67.21	71.25	75.21	78.8	81.43	82.98	84.63	87.45	90.53	92.77	94.43	95.81	97	98.06	98.81	99.27	99.41	99.56	99.55	99.72	99.84	99.83	99.98	100.12	100.05	99.89	99.58	99.8
#FFFFF9DC	97.97	-1.54	14.75	0		60.89	64.53	68.26	72	75.49	78.87	81.72	83.47	83.99	84.85	87.87	91.62	94.13	95.75	97.02	98.1	99.06	99.74	100.11	100.24	100.08	100.1	100.22	100.31	100.3	100.44	100.51	100.48	100.28	100.2	100.11
#FFFFFAE1	98.38	-1.04	12.84	0		47.79	51.14	55.23	59.94	64.6	69.1	73.26	76.52	78.63	80.82	84.36	88.1	90.71	92.6	94.17	95.54	96.74	97.6	98.16	98.39	98.61	98.7	98.9	99.05	99.09	99.29	99.44	99.45	99.29	98.99	99.2
#FFFEF7D3	97.22	-1.95	18.4	0		50.72	55.18	59.73	64.51	68.93	73.08	76.79	79.53	81.06	82.73	86.13	90.04	92.69	94.48	95.88	97.06	98.1	98.89	99.44	99.7	99.9	100.01	100.23	100.11	100.13	100.32	100.41	100.41	100.26	100.18	100.09
#FFFFF9D9	97.89	-1.67	16.48	0		53.59	56.85	60.59	64.78	68.87	72.86	76.49	79.22	80.82	82.64	86.15	90.04	92.64	94.43	95.82	97.01	98.02	98.78	99.22	99.36	99.51	99.55	99.72	99.84	99.88	100.04	100.15	100.13	99.99	99.69	99.91
#FFFFF9D9	97.83	-1.76	16.37	0		40.34	44.45	48.92	54.24	59.51	64.45	69.15	73.19	76.15	78.88	82.26	85.82	88.59	90.76	92.61	94.21	95.59	96.61	97.3	97.67	98.02	98.18	98.45	98.68	98.75	99	99.2	99.25	99.14	98.86	99.13
#FFFEF6CC	96.62	-2.13	21.24	0		43.3	48.64	53.68	58.8	63.38	67.48	71.17	73.95	75.57	77.27	80.57	84.3	86.9	88.71	90.18	91.44	92.57	93.43	94.01	94.3	94.58	94.73	95	95.22	95.32	95.56	95.75	95.76	95.72	95.41	95.68
#FFFAF3D1	95.63	-1.53	17.38	0		52.94	56.35	60.19	64.55	68.85	73.04	76.98	80.14	82.39	84.5	87.16	89.87	92.01	93.75	95.27	96.55	97.68	98.5	99.02	99.2	99.38	99.45	99.6	99.75	99.76	99.91	100.05	100.03	99.9	99.56	99.74
#FFFFF9D9	97.78	-1.79	16.01	0		39.03	43.51	48.28	53.76	59.14	64.15	68.86	72.76	75.52	78.15	81.94	86.08	89.17	91.44	93.32	94.92	96.3	97.34	98.02	98.38	98.67	98.82	99.08	99.3	99.36	99.57	99.73	99.76	99.61	99.33	99.55
#FFFEF6CB	96.82	-2.16	21.95	0		35.33	39.4	43.86	49.14	54.47	59.6	64.63	69.27	73.2	76.89	80.69	84.23	86.95	89.11	91.01	92.71	94.22	95.38	96.19	96.65	97.04	97.27	97.6	97.84	97.97	98.24	98.47	98.52	98.46	98.23	98.52
#FFFCF4C4	95.98	-2.56	24.15	0		43.04	47.57	52.16	57.02	61.52	65.57	69.04	71.37	72.21	73.54	77.86	83.08	86.5	88.66	90.38	91.88	93.23	94.25	94.94	95.3	95.58	95.71	95.96	96.14	96.23	96.47	96.63	96.72	96.63	96.29	96.6
#FFFCF2CD	95.6	-0.92	19.19	0		36.04	40.34	44.91	50.18	55.25	59.83	63.94	67.09	68.78	70.49	74.93	80.91	85.37	88.32	90.66	92.69	94.45	95.79	96.68	97.18	97.56	97.75	98.03	98.28	98.38	98.65	98.86	98.9	98.86	98.62	98.93
#FFFFF2C3	95.65	-0.74	24.22	0		40.31	43.95	48.3	53.53	58.76	63.63	68.08	71.54	73.57	75.59	79.51	84.13	87.54	89.93	91.92	93.64	95.13	96.27	97.06	97.48	97.82	98.01	98.29	98.52	98.61	98.88	99.09	99.17	99.08	98.83	99.07
#FFFEF4CA	96.28	-1.45	21.71	0		41.06	45.31	49.72	54.7	59.58	64.23	68.64	72.35	75.08	77.63	80.88	84.36	87.2	89.52	91.62	93.45	95.04	96.25	97.05	97.47	97.79	97.99	98.26	98.51	98.6	98.86	99.03	99.09	98.98	98.68	98.9
#FFFEF4CC	96.32	-1.42	20.95	0		38.11	42.3	47	52.41	57.67	62.58	67.2	71.06	73.76	76.21	80.01	84.43	87.75	90.12	92.06	93.73	95.18	96.24	96.97	97.35	97.65	97.78	98.05	98.26	98.32	98.57	98.75	98.79	98.72	98.44	98.72
#FFFEF5C9	96.29	-1.97	22.45	0		21.7	28.02	34.65	41.73	48.08	53.56	58.59	62.94	66.25	69.3	73.33	77.81	81.48	84.42	86.99	89.26	91.19	92.74	93.88	94.66	95.23	95.63	96.07	96.43	96.71	97.07	97.39	97.54	97.52	97.32	97.64
#FFFCEEB8	94.35	-1.35	28.01	0		31.82	35.68	40.23	45.78	51.37	56.61	61.54	65.7	68.51	71.1	75.18	79.83	83.41	86.11	88.42	90.46	92.18	93.51	94.42	94.97	95.35	95.59	95.94	96.18	96.39	96.7	96.95	97.08	97.04	96.77	97.07
#FFFCF0BF	94.85	-1.6	25.53	0		29.43	32.66	36.37	41.05	45.92	50.62	55.18	59.19	62.24	65.53	71.15	77.66	82.4	85.67	88.37	90.77	92.85	94.42	95.46	96.02	96.41	96.63	96.93	97.17	97.3	97.59	97.83	97.91	97.87	97.68	98.01
#FFFEEFB4	94.6	-1.25	30.64	0		19.47	22.62	26.61	31.98	37.66	42.95	47.87	51.95	54.58	57.05	61.74	67.55	71.95	75.04	77.64	80.08	82.22	83.96	85.14	85.91	86.5	86.91	87.38	87.78	88.09	88.57	88.92	89.16	89.23	88.98	89.47
#FFF2E2A5	90.17	-0.7	31.98	0		23.84	28.41	33.46	39.57	45.63	51.17	56.39	60.78	63.49	65.98	71.11	77.57	82.41	85.66	88.16	90.28	92.04	93.41	94.38	94.98	95.49	95.81	96.26	96.62	96.84	97.24	97.58	97.74	97.75	97.55	97.9
#FFFCEFB4	94.43	-1.7	30.32	0		35.42	39.89	44.65	49.89	54.78	59.01	62.45	64.5	64.55	65.28	70.93	79.11	84.94	88.49	91.1	93.29	95.16	96.56	97.52	98.09	98.53	98.76	99.09	99.36	99.49	99.75	99.94	99.96	99.91	99.64	99.87
#FFFFF1C1	95.59	0.35	25.5	0		17.76	21.1	25.41	31.24	37.4	43.27	49.01	54.13	57.94	61.24	65.99	71.67	76.23	79.62	82.59	85.39	87.89	89.92	91.4	92.37	93.07	93.51	94.03	94.45	94.72	95.11	95.47	95.65	95.7	95.5	95.9
#FFFAE9A5	92.5	-0.88	35.07	0		25.63	30.43	35.6	41.8	47.97	53.69	59.24	64.27	68.39	72.08	76.2	80.39	83.82	86.58	89.01	91.23	93.17	94.68	95.72	96.34	96.84	97.13	97.49	97.8	97.98	98.3	98.59	98.7	98.65	98.44	98.77
#FFFDF1B9	95.18	-2.15	28.62	0		14.08	17.49	21.82	27.5	33.44	38.92	43.94	47.85	49.64	51.23	57.15	66.03	72.87	77.2	80.48	83.37	85.83	87.79	89.21	90.15	90.82	91.26	91.77	92.19	92.48	92.94	93.33	93.57	93.68	93.47	93.97
#FFF9E49A	91.02	0.3	38.61	0		16.01	18.97	23.06	28.59	34.41	39.93	45.17	49.56	52.27	54.65	59.83	66.94	72.92	77.53	81.48	84.97	87.89	90.15	91.79	92.89	93.64	94.17	94.7	95.13	95.47	95.89	96.27	96.48	96.52	96.32	96.7
#FFFDE69D	91.87	0.96	38.34	0		17.18	20.44	24.76	30.56	36.7	42.41	47.78	52.24	54.92	57.36	63	70.53	76.34	80.3	83.6	86.63	89.29	91.35	92.88	93.85	94.53	94.97	95.42	95.85	96.09	96.45	96.8	96.99	97.02	96.88	97.27
#FFFDE9A2	92.71	-0.08	36.91	0		19.8	23.21	27.6	33.42	39.48	45.15	50.47	54.99	57.9	60.5	65.57	72.08	77.13	80.8	84.07	87.21	89.99	92.16	93.71	94.62	95.23	95.58	95.98	96.33	96.53	96.87	97.2	97.38	97.46	97.33	97.74
#FFFDEAA8	93.16	-0.02	34.51	0		14.87	18.1	22.47	28.23	34.06	39.26	43.79	46.95	47.61	48.39	55.1	65.53	73.39	78.17	81.75	84.88	87.57	89.68	91.23	92.25	93	93.47	94	94.44	94.74	95.18	95.58	95.77	95.85	95.7	96.17
#FFFDE49A	91.49	1.41	39.55	0
	93.61	-1.55	27.86	0
	93.93	-2.62	31.23	0
	90.53	-1.52	28.99	0
	87.06	-0.69	47.85	1
	83.82	3.64	41.77	1
	90.35	-1.15	10.31	0
	94.68	-2.59	25.18	0
	98.64	-1.06	6.62	0
	96.64	-2.01	16.19	0
	96.89	-1.92	15.68	0		6.24	7.42	9.46	13.01	17.65	22.68	27.97	32.85	35.96	38.56	44.4	52.45	58.85	63.4	67.28	70.86	74.09	77.23	80.12	82.38	83.94	85.05	86.07	86.93	87.66	88.49	89.22	89.86	90.31	90.36	91.07
#FFF3D273	85.69	3.57	51.07	1		16.41	19.57	23.5	28.92	34.57	39.33	43.58	47.21	49.31	51.25	56.39	63.2	68.27	71.61	74.47	77.2	79.53	81.45	82.89	83.94	84.6	85.13	85.63	85.98	86.41	86.86	87.28	87.67	88.09	88.31	88.82
#FFF1DD9D	88.73	0.48	34.2	1		5.92	7.01	8.83	11.86	15.48	19.07	22.92	26.88	29.85	32.65	38.15	45.35	51.08	55.09	58.38	61.33	63.85	66.24	68.43	70.28	71.64	72.67	73.65	74.45	75.29	76.13	76.96	77.72	78.45	78.93	79.76

## Sheet: Urine dry chemical data(n=299)
ID	Urobilinogen	Urobilinogen	Occult blood	Occult blood	Bilirubin	Bilirubin	Ketone body	Ketone body	Glucose	Glucose	Protein	Protein	pH	Nitrite	White blood cell	White blood cell	USG	Urine color	Urine turbidity
1	0		0		0		0		0		0		5.5	0	0		1.008	light yellow	0
2	0		3+	0.75	0		2+	30	0		1+	30	6	0	0		1.032	straw yellow	0
3	0		2+	0.15	0		0		0		‘+-	15	6	0	3+	500	1.032	dark brown	1+
4	0		0		0		0		0		1+	30	5.5	0	0		1.034	amber	0
5	0		3+	0.75	0		0		0		0		5	0	0		1.009	light yellow	0
6	0		0		0		0		0		0		7	0	0		1.005	light yellow	0
7	0		0		1+	0.5	3+	80	0		1+	30	6	0	1+	25	1.035	amber	1+
8	0		‘+-	0.03	0		0		0		‘+-	15	6	0	0		1.04	straw yellow	0
9	0		0		0		0		0		‘+-	15	6	0	0		1.032	amber	0
10	0		0		0		0		0		‘+-	15	5.5	0	0		1.038	amber	0
11	0		3+		0		2+		0		1+		5.5	0	0		1.033	red	2+
12	0		‘+-	0.03	0		0		0		‘+-	15	5.5	0	0		1.04	amber	0
13	0		‘+-	0.03	0		3+	80	0		1+	30	6	0	1+	25	1.038	amber	0
14	0		0		0		2+	30	0		1+	30	6	0	1+	25	1.041	amber	0
15	0		0		0		0		0		‘+-	15	5.5	0	0		1.036	amber	0
16	0		0		0		0		0		1+	30	5.5	0	0		1.035	yellow	2+
17	0		2+	0.15	0		0		0		0		5.5	1+	0		1.028	straw yellow	1+
18	0		0		0		0		0		‘+-	15	5.5	0	0		1.035	amber	0
19	0		0		0		0		0		1+	30	6	0	0		1.028	straw yellow	0
20	0		0		0		2+	30	0		‘+-	15	5.5	0	0		1.034	amber	0
21	0		2+	0.15	0		0		0		‘+-	15	5.5	0	0		1.036	amber	0
22	0		0		0		0		0		1+	30	5.5	0	0		1.035	yellow	2+
23	0		0		0		0		0		‘+-	15	5.5	0	0		1.036	amber	0
24	0		0		0		2+	30	0		1+	30	6	0	1+	25	1.041	amber	0
25	0		‘+-	0.03	0		3+	80	0		1+	30	6	0	1+	25	1.038	amber	0
26	0		‘+-	0.03	0		0		0		‘+-	15	5.5	0	0		1.04	amber	0
27	0		0		0		0		0		1+	30	5.5	0	0		1.032	amber	0
28	0		‘+-	0.03	0		0		0		0		5.5	0	0		1.028	yellow	2+
29	0		0		0		0		0		0		6	0	0		1.008	straw yellow	0
30	0		2+	0.15	0		0		0		1+	30	6.5	0	0		1.033	straw yellow	0
31	0		‘+-	0.03	0		0		0		2+	100	6	0	0		1.037	straw yellow	0
32	0		1+	0.06	0		0		0		‘+-	15	6	0	3+	500	1.032	amber	0
33	0		1+	0.06	0		0		0		1+	30	5.5	0	0		1.024	straw yellow	0
34	0		0		0		1+	10	0		‘+-	15	5.5	0	0		1.034	amber	0
35	0		0		0		0		0		1+	30	6	0	2+	75	1.038	amber	0
36	0		‘+-	0.03	0		0		0		‘+-	15	6	0	0		1.032	amber	0
37	0		‘+-	0.03	0		0		0		1+	30	5.5	0	3+	500	1.03	other	2+
38	0		0		0		0		0		0		6	0	3+	500	1.008	light yellow	0
39	0		‘+-	10	0		0		0		0		5.5	0	3+	500	1.024	straw yellow	0
40	0		1+	0.06	0		0		0		0		5	0	3+	500	1.028	other	2+
41	0		0		0		0		0		1+	30	6	0	3+	500	1.032	amber	0
42	0		0		0		0		0		‘+-	15	5	0	0		1.032	amber	0
43	2+	4	0		0		2+	30	0		‘+-	15	6.5	0	0		1.026	amber	0
44	0		0		0		0		0		0		7	0	0		1.01	straw yellow	0
45	0		‘+-	0.03	0		0		0		0		5	0	3+	500	1.022	straw yellow	0
46	0		3+	0.75	0		0		0		1+	30	5.5	0	3+	500	1.033	straw yellow	1+
47	1+	2	3+	0.75	0		2+	30	‘+-	50	0		6.5	1+	1+	25	1.008	light yellow	0
48	0		0		0		0		0		‘+-	15	5.5	0	0		1.028	straw yellow	0
49	0		0		0		0		0		0		6.5	0	0		1.023	straw yellow	0
50	0		0		0		1+	10	0		‘+-	15	5.5	0	0		1.033	yellow	2+
51	0		3+	0.75	0		2+	30	0		1+	30	5.5	0	0		1.033	red	2+
52	0		0		0		0		0		0		6.5	0	0		1.019	straw yellow	0
53	0		‘+-	0.03	0		0		0		‘+-	15	5.5	0	1+	25	1.032	other	2+
54	0		0		0		1+	10	0		‘+-	15	7	0	2+	75	1.035	yellow	0
55	0		‘+-	0.03	0		0		0		0		6.5	0	2+	75	1.026	straw yellow	0
56	0		0		0		3+	80	0		1+	30	6	0	0		1.032	amber	0
57	0		0		0		0		0		2+	100	9	0	0		1.024	straw yellow	0
58	0		0		0		0		0		0		5.5	0	0		1.024	straw yellow	0
59	0		0		0		0		0		0		5.5	0	0		1.026	straw yellow	0
60	0		0		0		0		0		0		8	0	1+	25	1.015	straw yellow	1+
61	0		0		0		0		0		‘+-	15	5.5	0	3+	500	1.037	yellow	2+
62	0		0		0		0		0		0		5.5	0	2+	75	1.029	straw yellow	2+
63	0		0		0		0		0		0		6	0	3+	500	1.007	light yellow	0
64	0		0		0		0		0		0		5.5	0	1+	25	1.025	straw yellow	0
65	1+	2	0		0		2+	30	0		1+	30	6	0	0		1.031	straw yellow	0
66	0		‘+-	0.03	0		0		0		0		5.5	0	0		1.031	straw yellow	0
67	0		0		0		0		0		0		7	0	0		1.019	straw yellow	0
68	0		0		0		0		0		0		6	0	1+	25	1.02	straw yellow	0
69	0		0		0		0		0		0		7	0	0		1.017	light yellow	0
70	0		0		0		0		0		0		6	0	0		1.008	light yellow	0
71	0		0		0		0		0		0		5.5	0	2+	75	1.018	straw yellow	0
72	0		0		0		3+	80	0		1+	30	5.5	0	1+	25	1.034	other	2+
73	0		0		0		0		0		0		6	0	0		1.005	light yellow	0
74	0		0		0		0		0		‘+-	15	6.5	0	2+	75	1.034	straw yellow	0
75	0		0		0		0		0		‘+-	15	6	0	0		1.037	straw yellow	0
76	0		0		0		0		0		1+	30	6.5	0	0		1.034	amber	0
77	0		0		0		0		0		‘+-	15	6	0	3+	500	1.033	straw yellow	0
78	0		2+	0.15	0		0		0		‘+-	15	7.5	0	0		1.023	straw yellow	0
79	0		0		0		0		0		0		5.5	0	2+	75	1.021	straw yellow	0
80	0		0		0		0		0		1+	30	5.5	0	0		1.033	amber	2+
81	0		0		0		0		0		0		6	0	0		1.032	straw yellow	0
82	0		‘+-	0.03	0		0		0		0		6	0	0		1.031	straw yellow	0
83	1+	2	0		0		0		0		‘+-	15	6.5	0	0		1.032	straw yellow	0
84	0		0		0		0		0		0		6	0	3+	500	1.012	straw yellow	0
85	0		0		0		0		0		0		5.5	0	0		1.024	straw yellow	0
86	0		0		0		0		0		0		6.5	0	1+	25	1.017	straw yellow	0
87	0		0		0		0		0		0		6.5	0	3+	500	1.016	straw yellow	0
88	0		0		0		0		0		1+	30	6	0	3+	500	1.027	straw yellow	0
89	0		0		0		0		0		0		6	0	0		1.03	straw yellow	0
90	0		3+	0.75	0		0		0		2+	100	7.5	0	0		1.024	straw yellow	0
91	0		0		0		0		0		0		6.5	0	0		1.02	straw yellow	0
92	0		0		0		0		0		0		6	0	1+	25	1.007	light yellow	0
93	0		0		0		0		0		0		6.5	0	0		1.013	light yellow	0
94	0		‘+-	0.03	0		0		0		0		6.5	0	0		1.007	light yellow	0
95	0		‘+-	0.03	0		0		0		‘+-	15	6	0	2+	75	1.025	straw yellow	0
96	0		0		0		0		0		0		7	0	2+	75	1.008	light yellow	0
97	0		0		0		0		0		‘+-	15	6	0	0		1.01	light yellow	0
98	0		0		0		0		0		0		5.5	0	1+	25	1.005	light yellow	0
99	0		0		0		0		0		0		6	0	0		1.008	light yellow	0
100	1+	2	0		0		0		0		‘+-	15	6	0	1+	25	1.027	straw yellow	1+
101	0		0		0		0		0		‘+-	15	6	0	0		1.036	straw yellow	0
102	0		0		0		0		0		0		7	0	0		1.021	straw yellow	0
103	0		0		0		0		0		0		6	0	0		1.013	light yellow	0
104	0		0		0		0		0		0		7	0	3+	500	1.019	straw yellow	1+
105	0		0		0		0		0		0		7	0	0		1.009	light yellow	0
106	0		0		0		0		0		‘+-	15	5.5	0	0		1.032	straw yellow	0
107	0		0		0		0		0		0		7	0	1+	25	1.026	straw yellow	0
108	0		0		0		0		0		‘+-	15	5.5	0	0		1.033	yellow	2+
109	0		0		0		0		0		0		5.5	0	2+	75	1.026	straw yellow	0
110	0		0		0		0		0		0		5.5	0	1+	25	1.016	straw yellow	0
111	1+	2	0		0		0		0		‘+-	15	6.5	0	0		1.036	straw yellow	2+
112	0		0		0		0		0		‘+-	15	5.5	0	0		1.032	yellow	2+
113	1+	2	0		0		0		0		2+	100	6.5	0	0		1.021	straw yellow	0
114	0		0		0		0		0		0		7	0	0		1.027	straw yellow	0
115	0		0		0		0		0		0		7.5	0	2+	75	1.006	light yellow	0
116	1+	2	0		0		0		0		‘+-	15	7	0	0		1.031	straw yellow	0
117	0		0		0		0		0		0		5.5	0	0		1.012	light yellow	0
118	0		0		0		2+	30	0		0		6	0	0		1.017	straw yellow	0
119	0		0		0		0		0		‘+-	15	6.5	0	0		1.023	straw yellow	0
120	0		0		0		0		0		0		7.5	0	2+	75	1.012	light yellow	0
121	0		1+	0.06	0		0		0		0		6	0	0		1.016	straw yellow	0
122	0		0		0		0		0		0		6.5	0	0		1.015	straw yellow	0
123	0		0		0		0		0		0		7	0	0		1.009	light yellow	0
124	0		‘+-	0.03	0		0		0		‘+-	15	5	0	3+	500	1.025	yellow	2+
125	0		0		0		0		0		0		7	0	1+	25	1.019	straw yellow	0
126	0		0		0		0		0		‘+-	15	6	0	0		1.031	straw yellow	0
127	0		0		0		0		0		0		6	0	1+	25	1.023	straw yellow	0
128	0		3+	0.75	0		0		0		1+	30	6	0	0		1.025	straw yellow	0
129	0		0		0		0		0		0		7.5	0	3+	500	1.014	straw yellow	0
130	0		0		0		0		0		0		6.5	0	2+	75	1.027	straw yellow	0
131	1+	2	0		0		1+	10	0		‘+-	15	7	0	0		1.026	straw yellow	0
132	0		0		0		0		0		0		7	0	3+	500	1.006	light yellow	0
133	0		0		0		0		0		0		7	0	0		1.015	straw yellow	0
134	0		0		0		0		0		‘+-	15	5.5	0	1+	25	1.037	other	2+
135	0		0		0		0		0		1+	30	6	0	0		1.025	straw yellow	0
136	0		0		0		0		0		‘+-	15	7	0	0		1.031	straw yellow	0
137	0		0		0		0		0		0		6.5	0	1+	25	1.016	straw yellow	0
138	0		‘+-	0.03	0		0		0		0		6.5	0	2+	75	1.023	straw yellow	0
139	0		0		0		0		0		0		8	0	0		1.021	straw yellow	1+
140	0		0		0		0		0		0		7.5	0	0		1.007	light yellow	0
141	0		0		0		0		0		0		5	0	0		1.013	light yellow	0
142	1+	2	0		0		0		0		0		6.5	0	1+	25	1.031	straw yellow	0
143	0		3+	0.75	0		0		0		0		7	0	2+	75	1.009	light yellow	0
144	1+	2	0		0		0		0		‘+-	15	6.5	0	0		1.03	straw yellow	0
145	0		0		0		0		0		0		6	0	0		1.005	light yellow	0
146	0		0		0		0		0		0		7	0	2+	75	1.024	straw yellow	0
147	0		0		0		0		0		0		7.5	0	0		1.021	straw yellow	0
148	0		0		0		0		0		‘+-	15	5.5	0	3+	500	1.035	straw yellow	0
149	0		0		0		1+	10	0		1+	30	6.5	0	0		1.036	amber	0
150	0		0		0		0		0		0		6.5	0	2+	75	1.009	light yellow	0
151	0		0		0		0		0		0		8.5	0	0		1.015	straw yellow	0
152	0		0		0		0		0		0		7	0	0		1.022	straw yellow	0
153	1+	2	‘+-	0.03	0		0		0		‘+-	15	6	0	3+	500	1.033	straw yellow	0
154	0		0		0		0		0		0		5.5	0	2+	75	1.017	straw yellow	0
155	0		0		0		0		0		‘+-	15	5.5	0	0		1.025	straw yellow	0
156	0		0		0		0		0		0		6.5	0	0		1.006	light yellow	0
157	0		0		0		0		0		‘+-	15	6.5	0	2+	75	1.024	straw yellow	0
158	0		0		0		0		0		1+	30	6	0	1+	25	1.035	amber	0
159	0		0		0		1+	10	0		‘+-	15	7	0	0		1.033	straw yellow	1+
160	0		0		0		0		0		‘+-	15	6	0	2+	75	1.037	other	2+
161	0		0		0		0		0		‘+-	15	7.5	0	0		1.029	straw yellow	0
162	0		0		0		0		0		0		7	0	0		1.026	straw yellow	1+
163	0		0		0		0		0		‘+-	15	6.5	0	0		1.032	straw yellow	0
164	1+	2	2+	0.15	0		0		0		0		6	0	0		1.03	straw yellow	0
165	0		0		0		0		0		0		6.5	0	0		1.038	straw yellow	1+
166	0		‘+-	0.03	0		0		0		0		5	0	0		1.037	amber	1+
167	0		0		0		0		0		‘+-	15	6.5	0	0		1.0322	straw yellow	0
168	0		3+	0.75	0		0		0		‘+-	15	5.5	0	3+	500	1.033	straw yellow	0
169	1+	2	0		0		0		0		0		7	0	0		1.034	straw yellow	0
170	0		0		0		0		0		0		6.5	0	1+	25	1.013	straw yellow	0
171	0		0		0		0		0		0		7.5	0	3+	500	1.01	light yellow	0
172	0		0		0		0		0		0		7.5	0	1+	25	1.012	light yellow	0
173	0		0		0		0		0		0		6.5	0	0		1.006	light yellow	0
174	0		0		0		0		0		0		6.5	0	0		1.028	straw yellow	0
175	0		0		0		0		0		0		6	0	3+	500	1.01	light yellow	0
176	0		0		0		0		0		1+	30	6	0	0		1.04	amber	0
177	0		0		0		0		0		‘+-	15	7	0	0		1.027	straw yellow	0
178	0		0		0		0		0		‘+-	15	6	0	0		1.034	straw yellow	0
179	0		0		0		0		0		0		6.5	0	0		1.02	straw yellow	0
180	0		0		0		0		0		0		6	0	2+	75	1.033	straw yellow	0
181	0		0		0		0		0		0		8	0	0		1.024	straw yellow	0
182	0		0		0		3+	80	0		1+	30	6	0	0		1.037	yellow	2+
183	0		0		0		0		0		0		7	0	1+	25	1.007	light yellow	0
184	0		0		0		3+	80	0		1+	30	6	0	0		1.039	amber	0
185	1+	2	1+	20	0		0		0		3+	300	9	0	0		1.02	straw yellow	0
186	0		0		0		0		0		0		6	0	2+	75	1.034	straw yellow	0
187	0		0		0		0		0		0		6.5	0	0		1.007	light yellow	0
188	0		‘+-	0.03	0		0		0		0		6.5	0	0		1.022	straw yellow	0
189	0		0		0		0		0		0		6.5	0	1+	25	1.012	straw yellow	0
190	0		0		0		0		0		0		5.5	0	3+	500	1.021	straw yellow	0
191	1+	2	0		0		0		0		‘+-	15	6	0	3+	500	1.029	straw yellow	0
192	0		0		0		0		0		0		7	0	0		1.025	straw yellow	0
193	0		0		0		0		0		‘+-	15	6	0	0		1.034	straw yellow	0
194	0		0		0		0		0		0		7.5	0	0		1.025	straw yellow	0
195	0		0		0		0		0		0		7	0	2+	75	1.022	straw yellow	0
196	0		0		0		0		0		‘+-	15	6	0	0		1.027	straw yellow	0
197	0		0		0		0		0		0		7	0	0		1.026	straw yellow	0
198	0		0		0		0		0		0		6	0	2+	75	1.018	straw yellow	0
199	1+	2	0		0		0		0		‘+-	15	6.5	0	0		1.037	straw yellow	0
200	1+	2	0		0		0		0		‘+-	15	6.5	0	2+	75	1.03	straw yellow	0
201	0		‘+-	0.03	0		0		0		2+	100	5.5	0	0		1.023	straw yellow	0
202	0		‘+-	10	0		0		0		0		6.5	0	3+	500	1.006	light yellow	0
203	0		0		0		0		0		0		6	0	0		1.015	straw yellow	0
204	0		0		0		2+	30	0		0		6.5	0	0		1.01	straw yellow	0
205	0		0		0		0		0		0		5.5	0	0		1.029	straw yellow	0
206	0		‘+-	0.03	0		0		0		0		7	0	0		1.025	straw yellow	0
207	0		0		0		0		0		‘+-	15	6	0	3+	500	1.025	straw yellow	0
208	0		0		0		0		0		‘+-	15	5.5	0	0		1.028	straw yellow	0
209	0		0		0		0		0		‘+-	15	6	0	1+	25	1.025	straw yellow	0
210	0		0		0		0		0		0		5.5	0	0		1.01	light yellow	0
211	0		0		0		0		0		0		7	0	0		1.014	straw yellow	0
212	0		0		0		0		0		0		6	0	2+	75	1.031	straw yellow	0
213	0		0		0		0		0		0		7.5	0	1+	25	1.012	light yellow	0
214	0		0		0		0		0		0		6.5	0	3+	500	1.015	straw yellow	0
215	0		0		0		0		0		0		6.5	0	0		1.016	straw yellow	0
216	0		0		0		0		0		‘+-	15	6	0	2+	75	1.028	straw yellow	0
217	0		0		0		0		0		0		7.5	0	0		1.027	straw yellow	1+
218	1+	2	0		0		3+	80	0		‘+-	15	6	0	0		1.034	amber	0
219	0		‘+-	0.03	0		0		0		2+	100	7.5	0	3+	500	1.035	amber	2+
220	0		0		0		0		0		‘+-	15	6.5	0	2+	75	1.022	straw yellow	0
221	0		‘+-	0.03	0		0		0		‘+-	15	5.5	0	0		1.032	straw yellow	0
222	0		0		0		0		0		0		8	0	2+	75	1.014	light yellow	0
223	0		0		0		0		0		0		6.5	0	1+	25	1.027	straw yellow	0
224	0		‘+-	0.03	0		0		0		0		7.5	0	2+	75	1.022	straw yellow	0
225	0		0		0		0		0		‘+-	15	5.5	0	1+	25	1.027	red	0
226	1+	2	0		0		0		0		‘+-	15	6.5	0	0		1.029	straw yellow	1+
227	0		‘+-	0.03	0		1+	10	0		0		6.5	0	0		1.013	straw yellow	0
228	0		0		0		0		0		‘+-	15	6.5	0	0		1.026	straw yellow	0
229	0		0		0		0		0		0		6	0	0		1.027	straw yellow	0
230	0		0		0		0		0		1+	30	6	0	0		1.037	amber	2+
231	0		0		0		0		0		0		6.5	0	1+	25	1.017	straw yellow	0
232	0		0		0		0		0		0		6	0	1+		1.019	straw yellow	0
233	0		0		0		0		0		‘+-	15	5.5	0	0		1.03	straw yellow	0
234	0		‘+-	0.03	0		0		0		0		7.5	0	3+	500	1.014	straw yellow	0
235	0		0		0		0		0		‘+-	15	7	0	0		1.03	straw yellow	0
236	0		1+	20	0		0		0		0		7.5	0	3+	500	1.019	straw yellow	0
237	0		0		0		0		0		0		7	0	0		1.022	straw yellow	0
238	0		‘+-	0.03	0		0		0		0		5	0	0		1.026	straw yellow	0
239	0		0		0		0		0		0		5.5	0	1+	25	1.02	straw yellow	0
240	0		0		0		0		0		0		5.5	0	0		1.008	light yellow	0
241	1+	2	0		0		0		0		‘+-	15	6.5	0	1+	25	1.029	amber	0
242	0		0		0		0		0		0		7	0	3+	500	1.01	light yellow	0
243	0		0		0		0		0		0		7	0	0		1.02	straw yellow	0
244	0		0		0		0		0		0		6.5	0	2+	75	1.011	light yellow	0
245	0		0		0		0		0		0		8	0	0		1.02	straw yellow	0
246	0		0		0		0		0		‘+-	15	5.5	0	2+	75	1.038	amber	0
247	0		0		0		0		0		‘+-	15	6	0	0		1.036	straw yellow	0
248	0		0		0		2+	30	0		‘+-	15	5.5	0	0		1.032	amber	0
249	0		0		0		0		0		0		6	0	0		1.015	light yellow	0
250	0		‘+-	0.03	0		0		0		0		6.5	0	2+	75	1.014	light yellow	0
251	0		0		0		0		0		0		5.5	0	0		1.016	light yellow	0
252	0		0		0		0		0		‘+-	15	6	0	2+	75	1.03	straw yellow	0
253	0		0		0		0		0		0		5.5	0	0		1.022	straw yellow	0
254	0		2+	0.15	0		0		0		0		8	0	3+	500	1.012	light yellow	0
255	1+	2	0		0		0		0		0		8.5	0	0		1.024	straw yellow	0
256	0		0		0		0		0		‘+-	15	6.5	0	1+	25	1.024	straw yellow	0
257	0		0		0		0		0		0		6.5	0	3+	500	1.016	straw yellow	0
258	1+	2	0		0		0		0		‘+-	15	6.5	0	0		1.033	amber	0
259	0		0		0		0		0		‘+-	15	7	0	0		1.029	straw yellow	0
260	0		0		0		0		0		0		7	0	3+	500	1.008	light yellow	0
261	0		0		0		0		0		‘+-	15	7	0	0		1.021	straw yellow	1+
262	1+	2	0		0		0		0		‘+-	15	8.5	0	0		1.032	straw yellow	1+
263	0		0		0		0		0		0		6.5	0	0		1.027	straw yellow	0
264	0		0		0		1+	10	0		1+	30	5.5	0	2+	75	1.035	amber	0
265	0		0		0		0		0		0		6	0	0		1.01	light yellow	0
266	0		3+	0.75	0		0		0		0		6	0	3+	500	1.006	light yellow	0
267	0		0		0		0		0		0		6	0	2+	75	1.017	straw yellow	0
268	0		0		0		0		0		‘+-	15	5.5	0	2+	75	1.032	yellow	2+
269	0		0		0		0		0		0		6.5	0	0		1.006	light yellow	0
270	0		0		0		0		0		0		5.5	0	3+	500	1.019	straw yellow	1+
271	0		0		0		0		0		0		5.5	0	0		1.004	light yellow	0
272	1+	2	0		0		0		0		0		6.5	0	0		1.028	straw yellow	0
273	1+	2	0		0		0		0		‘+-	15	6	0	0		1.033	light yellow	2+
274	0		‘+-	0.03	0		0		0		0		6	0	0		1.014	straw yellow	0
275	0		0		0		0		0		‘+-	15	7	0	2+	75	1.031	straw yellow	0
276	0		0		0		0		0		0		7	0	0		1.009	light yellow	0
277	0		0		0		0		0		2+	100	5.5	0	0		1.034	straw yellow	0
278	0		0		0		0		0		0		6	0	0		1.017	straw yellow	0
279	0		‘+-	0.03	0		0		0		0		5.5	0	3+	500	1.014	light yellow	0
280	1+	2	0		0		0		0		‘+-	15	6.5	0	0		1.026	straw yellow	0
281	0		0		0		0		0		‘+-	15	5	0	0		1.026	straw yellow	0
282	0		0		0		0		0		0		8.5	0	1+	25	1.022	straw yellow	1+
283	0		‘+-	20	0		0		0		0		6	0	3+	500	1.01	light yellow	0
284	1+	2	0		0		0		0		0		5.5	0	0		1.029	straw yellow	0
285	0		2+	0.15	0		0		0		‘+-	15	7	0	3+	500	1.01	straw yellow	1+
286	0		0		0		0		0		1+	30	6	0	0		1.035	other	2+
287	0		0		0		0		0		‘+-	15	6	0	0		1.033	yellow	2+
288	0		0		0		0		0		0		5.5	0	0		1.029	amber	2+
289	0		0		0		0		0		0		5.5	0	0		1.029	yellow	2+
290	0		0		0		0		0		‘+-	15	5.5	0	0		1.03	other	2+
291	0		0		0		0		0		‘+-	15	6	0	0		1.037	yellow	2+
292	0		0		0		0		0		0		6	0	0		1.033	straw yellow	0
293	1+	2	0		0		0		0		‘+-	15	5.5	0	1+	25	1.035	straw yellow	1+
294	0		0		0		0		0		0		6.5	0	2+	75	1.013	straw yellow	0
295	0		0		0		0		0		‘+-	15	6.5	0	0		1.03	straw yellow	0
296	0		0		0		0		0		0		6.5	0	0		1.025	straw yellow	0
297	0		0		0		0		0		0		6.5	0	3+	500	1.007	light yellow	0
298	0		1+	0.06	0		0		0		‘+-	15	5.5	0	3+	500	1.022	straw yellow	1+
299	0		‘+-	0.03	0		0		0		0		6	0	2+	75	1.02	straw yellow	0
